# Supplementary material for: Identification of recombination events in outbred species with next-generation sequencing data
Source: BMC Genomics. 2018 May 25;19:398. doi: 10.1186/s12864-018-4791-x (PMC5970487; doi:10.1186/s12864-018-4791-x)
Supplement: Supplementary file 2 — Excel Sheets RD-B35–2, RD-C25–3, RD-C3–2, RD-C32–2, RD-C5–3, RD-3-12, RD-3-14, RD-3-15, RD-3-16 and RD-3-18 Distribution of the number of recombination events over fragment length, which occurred in the meiosis of the female P. deltoides and were identified in each of the 10 progeny. Excel Sheet S1 Distribution of the average number of recombination events over fragment length, which occurred in the meiosis of the female P. deltoides and were identified in the 10 progeny. Excel Sheet S2 Summary of the number and the total length of haplotype blocks in which the maternal recombination events were identified in each progeny. (XLSX 29 kb) [file 12864_2018_4791_MOESM2_ESM.xlsx]

## Sheet: RD-B35-2
RefSeq	2-19bp	20-200bp	200bp-1kb	1-2kb	2-10kb	>=10kb	TotalGCs	GClength
Chr01	33	360	190	11	5	0	561	222.372
Chr02	3	125	69	5	3	0	199	235.236
Chr03	11	120	73	3	2	0	196	233.362
Chr04	6	147	73	7	1	0	227	216.896
Chr05	10	154	84	3	1	0	241	207.436
Chr06	7	131	71	6	4	0	208	240.488
Chr07	9	113	54	2	2	0	169	218.796
Chr08	5	89	59	8	1	0	156	299.718
Chr09	6	62	27	0	0	0	89	182.056
Chr10	8	154	82	7	2	0	243	231.165
Chr11	10	108	60	6	1	0	174	255.922
Chr12	8	88	36	4	1	0	128	221.004
Chr13	6	102	47	7	3	0	156	247.391
Chr14	6	118	57	1	2	0	176	197.281
Chr15	9	94	48	2	2	0	144	212.955
Chr16	4	71	51	4	0	0	126	247.083
Chr17	9	93	66	3	1	0	162	242.83
Chr18	7	126	52	8	0	0	186	230.156
Chr19	5	145	92	4	2	0	241	226.851
Others	2	122	77	5	1	0	204	240.436
Total	164	2522	1368	96	34	0	3986	229.919

## Sheet: RD-C25-3
RefSeq	2-19bp	20-200bp	200bp-1kb	1-2kb	2-10kb	>=10kb	TotalGCs	GClength
Chr01	21	362	168	17	5	0	547	224.931
Chr02	6	134	59	5	3	0	198	220.341
Chr03	7	152	56	7	1	0	215	217.73
Chr04	9	114	61	5	1	0	180	236.544
Chr05	7	160	82	5	1	0	247	222.879
Chr06	5	132	68	2	2	0	202	218.698
Chr07	8	100	46	2	1	0	148	200.392
Chr08	9	87	63	8	1	0	158	304.456
Chr09	3	50	31	3	1	0	84	253.339
Chr10	7	139	79	4	0	0	222	224.941
Chr11	12	110	47	4	0	0	161	213.789
Chr12	10	107	47	1	3	0	155	198.023
Chr13	4	95	57	9	2	0	161	280.096
Chr14	1	127	48	4	4	0	179	210.02
Chr15	6	86	46	4	2	0	136	229.015
Chr16	1	94	46	3	1	0	143	222.731
Chr17	2	112	52	5	2	0	169	234.263
Chr18	6	97	47	3	0	0	147	209.891
Chr19	4	142	73	4	1	0	219	223.655
Others	8	162	77	2	1	0	241	208.429
Total	136	2562	1253	97	32	0	3912	226.155

## Sheet: RD-C3-2
RefSeq	2-19bp	20-200bp	200bp-1kb	1-2kb	2-10kb	>=10kb	TotalGCs	GClength
Chr01	26	354	184	15	3	0	553	229.126
Chr02	2	130	66	5	3	0	201	230.274
Chr03	8	129	79	8	2	0	216	263.822
Chr04	8	119	62	3	2	0	184	209.959
Chr05	8	132	72	6	0	0	210	239.214
Chr06	6	118	56	4	3	0	178	214.129
Chr07	10	110	44	2	1	0	156	195.122
Chr08	9	86	56	13	0	0	155	318.1
Chr09	6	69	23	1	0	0	93	183.226
Chr10	3	147	73	5	3	0	225	233.431
Chr11	10	133	62	3	1	0	198	206.568
Chr12	9	116	47	8	0	0	171	231.383
Chr13	5	116	63	5	0	0	184	243.519
Chr14	4	114	49	4	2	0	167	215.32
Chr15	6	105	37	2	0	0	144	181.979
Chr16	4	99	45	2	0	0	146	221.764
Chr17	9	108	58	4	2	0	170	238.853
Chr18	9	94	46	1	0	0	141	201.071
Chr19	2	128	71	8	1	0	207	247.449
Others	9	150	57	5	4	0	212	207.019
Total	153	2557	1250	104	27	0	3911	227.601

## Sheet: RD-C32-2
RefSeq	2-19bp	20-200bp	200bp-1kb	1-2kb	2-10kb	>=10kb	TotalGCs	GClength
Chr01	22	331	202	11	4	0	544	234.523
Chr02	4	141	54	4	5	0	199	196.387
Chr03	7	119	67	8	0	0	194	266.91
Chr04	10	124	61	1	2	0	186	211.801
Chr05	8	139	80	9	1	0	228	255.162
Chr06	6	128	77	4	2	0	209	222.624
Chr07	7	109	55	6	0	0	170	237.156
Chr08	12	90	70	6	1	0	166	275.614
Chr09	3	66	25	2	1	0	93	198.355
Chr10	2	142	75	8	1	0	225	251.949
Chr11	6	115	55	2	2	0	172	210.93
Chr12	10	99	34	6	1	0	139	235.327
Chr13	4	91	60	6	1	0	157	261.083
Chr14	7	120	45	0	2	0	165	188.527
Chr15	8	87	45	2	2	0	134	202.884
Chr16	5	89	43	6	0	0	138	258.322
Chr17	5	103	57	6	2	0	166	256.669
Chr18	5	110	35	3	0	0	148	191.922
Chr19	5	142	80	5	1	0	227	225.564
Others	7	142	71	8	3	0	221	255.808
Total	143	2487	1291	103	31	0	3881	233.552

## Sheet: RD-C5-3
RefSeq	2-19bp	20-200bp	200bp-1kb	1-2kb	2-10kb	>=10kb	TotalGCs	GClength
Chr01	27	369	186	9	3	0	564	219.256
Chr02	1	124	67	4	2	0	195	222.985
Chr03	12	128	68	4	0	0	200	231.47
Chr04	9	110	75	9	1	0	194	262.312
Chr05	14	139	73	4	0	0	216	230.021
Chr06	10	116	56	5	3	0	177	233.825
Chr07	10	112	54	3	2	0	169	213.716
Chr08	9	77	65	8	2	0	150	308.28
Chr09	7	43	32	1	1	0	76	227.651
Chr10	3	130	73	4	2	0	207	237.618
Chr11	18	110	56	6	0	0	172	237.677
Chr12	5	102	47	2	3	0	151	218.844
Chr13	6	101	52	8	3	0	161	263.814
Chr14	6	139	61	4	4	0	204	215.703
Chr15	6	88	38	4	0	0	130	203.412
Chr16	2	88	47	5	0	0	140	258.843
Chr17	7	103	54	2	2	0	159	219.871
Chr18	5	91	47	8	0	0	146	254.051
Chr19	2	114	74	7	1	0	195	243.295
Others	9	123	92	4	1	0	219	241.251
Total	168	2407	1317	101	30	0	3825	235.205

## Sheet: RD-3-12
RefSeq	2-19bp	20-200bp	200bp-1kb	1-2kb	2-10kb	>=10kb	TotalGCs	GClength
Chr01	23	352	188	16	4	0	556	222.906
Chr02	8	131	70	6	2	0	207	231.99
Chr03	11	118	72	1	0	0	191	221.916
Chr04	11	108	70	6	2	0	184	252.155
Chr05	7	147	78	6	1	0	231	231.868
Chr06	5	123	67	6	1	0	196	244.046
Chr07	10	111	52	1	1	0	164	189.058
Chr08	9	90	50	8	0	0	148	295.693
Chr09	3	57	36	1	0	0	94	236.441
Chr10	3	120	77	6	3	0	203	253.818
Chr11	9	109	61	6	0	0	176	234.497
Chr12	9	90	37	5	1	0	132	211.36
Chr13	5	86	55	7	4	0	148	282.682
Chr14	7	133	52	7	3	0	192	218.557
Chr15	6	97	38	3	0	0	138	192.562
Chr16	5	91	53	6	1	0	150	243.683
Chr17	8	103	42	7	2	0	152	233.612
Chr18	3	105	41	3	0	0	149	192.648
Chr19	3	143	83	5	2	0	231	224.626
Others	10	160	82	4	1	0	246	215.803
Total	155	2474	1304	110	28	0	3888	230.437

## Sheet: RD-3-14
RefSeq	2-19bp	20-200bp	200bp-1kb	1-2kb	2-10kb	>=10kb	TotalGCs	GClength
Chr01	22	354	190	16	3	0	560	235.31
Chr02	6	124	52	6	6	0	182	219.316
Chr03	9	124	71	6	1	0	201	253.632
Chr04	8	121	62	5	3	0	188	206.556
Chr05	8	128	97	5	0	0	230	246.726
Chr06	6	119	66	11	4	0	196	272.235
Chr07	9	97	53	2	1	0	152	216.188
Chr08	11	105	67	6	0	0	178	260.57
Chr09	7	43	24	3	1	0	70	243.093
Chr10	6	153	79	3	2	0	235	216.368
Chr11	15	116	62	9	1	0	187	258.388
Chr12	5	91	34	9	1	0	134	259.06
Chr13	5	75	58	5	4	0	138	286.761
Chr14	6	124	61	5	3	0	190	227.176
Chr15	6	98	45	6	0	0	149	222.544
Chr16	3	100	52	4	2	0	156	239.256
Chr17	8	114	54	5	1	0	173	230.445
Chr18	5	119	51	7	0	0	177	245.551
Chr19	2	153	68	8	1	0	229	228.784
Others	5	122	71	5	2	0	198	235.717
Total	152	2480	1317	126	36	0	3923	238.939

## Sheet: RD-3-15
RefSeq	2-19bp	20-200bp	200bp-1kb	1-2kb	2-10kb	>=10kb	TotalGCs	GClength
Chr01	39	503	240	20	2	0	763	221.769
Chr02	7	191	65	11	2	0	267	221.989
Chr03	13	162	91	6	2	0	259	234.963
Chr04	16	186	87	8	0	0	281	228.968
Chr05	8	165	102	10	1	0	277	252.996
Chr06	7	179	85	10	5	0	274	238.423
Chr07	9	150	69	7	1	0	226	216.838
Chr08	10	115	76	9	1	0	200	254.02
Chr09	3	64	41	0	1	0	105	224.143
Chr10	11	176	96	5	0	0	277	229.76
Chr11	14	148	71	8	1	0	227	245.013
Chr12	5	139	54	4	2	0	197	195.119
Chr13	8	133	77	5	1	0	215	241.628
Chr14	5	165	71	8	3	0	244	229.309
Chr15	10	127	68	5	5	0	200	217.827
Chr16	3	130	84	1	2	0	215	226.798
Chr17	4	137	71	5	1	0	213	233.317
Chr18	10	166	65	7	1	0	238	210.506
Chr19	7	130	69	6	0	0	205	227.376
Others	12	143	81	2	3	0	226	209.301
Total	201	3309	1663	137	34	0	5109	227.847

## Sheet: RD-3-16
RefSeq	2-19bp	20-200bp	200bp-1kb	1-2kb	2-10kb	>=10kb	TotalGCs	GClength
Chr01	26	351	193	11	2	0	555	228.809
Chr02	2	128	70	6	2	0	204	240.966
Chr03	11	119	54	8	0	0	181	240.298
Chr04	5	133	61	5	2	0	199	218.726
Chr05	9	132	83	7	0	0	222	243.935
Chr06	8	130	74	9	5	0	213	258.397
Chr07	7	95	56	2	1	0	153	231.902
Chr08	7	99	46	5	1	0	150	245.41
Chr09	6	67	35	1	0	0	103	204.417
Chr10	6	157	94	6	0	0	257	242.556
Chr11	7	126	70	6	0	0	202	230.384
Chr12	8	110	41	4	2	0	155	207.852
Chr13	5	102	63	6	0	0	171	247.436
Chr14	7	115	56	5	1	0	176	227.759
Chr15	4	102	53	5	0	0	160	203.562
Chr16	3	96	46	5	3	0	147	232.844
Chr17	3	102	52	7	2	0	161	255.081
Chr18	8	104	58	5	0	0	167	229.269
Chr19	7	151	95	1	3	0	247	205.008
Others	9	158	74	5	1	0	237	217.302
Total	148	2577	1374	109	25	0	4060	230.908

## Sheet: RD-3-18
RefSeq	2-19bp	20-200bp	200bp-1kb	1-2kb	2-10kb	>=10kb	TotalGCs	GClength
Chr01	25	403	187	16	6	0	606	220.818
Chr02	4	123	57	5	4	0	185	223.211
Chr03	11	142	73	4	0	0	219	239.991
Chr04	7	111	73	6	1	0	190	263.334
Chr05	9	154	79	8	1	0	241	233.295
Chr06	9	142	72	6	1	0	220	229.17
Chr07	9	103	40	2	2	0	145	199.993
Chr08	7	91	69	6	1	0	166	268.648
Chr09	4	44	26	3	1	0	73	251.692
Chr10	2	162	78	7	2	0	247	233.856
Chr11	7	116	67	8	0	0	191	249.733
Chr12	11	94	59	1	2	0	154	230.925
Chr13	7	97	58	4	2	0	159	229.657
Chr14	4	142	50	3	1	0	195	189.572
Chr15	7	95	42	5	0	0	142	232.296
Chr16	5	82	48	6	0	0	136	259.114
Chr17	6	114	57	7	2	0	178	261.258
Chr18	7	104	46	4	2	0	154	212.536
Chr19	6	143	84	7	1	0	234	235.468
Others	10	128	93	5	0	0	226	241.796
Total	157	2590	1358	113	29	0	4061	233.445

[truncated: 2 more sheets: S1, S2]
