# Supplementary material for: Identification of recombination events in outbred species with next-generation sequencing data
Source: BMC Genomics. 2018 May 25;19:398. doi: 10.1186/s12864-018-4791-x (PMC5970487; doi:10.1186/s12864-018-4791-x)
Supplement: Supplementary file 3 — Excel Sheets RS-B35–2, RS-C25–3, RS-C3–2, RS-C32–2, RS-C5–3, RS-3-12, RS-3-14, RS-3-15, RS-3-16 and RS-3-18 Distribution of the number of recombination events over fragment length, which occurred in the meiosis of the male P. simonii and were identified in each of the 10 progeny. Excel Sheet S3 Distribution of the average number of recombination events over fragment length, which occurred in the meiosis of the male P. simonii and were identified in the 10 progeny. Excel Sheet S4 Summary of the number and the total length of haplotype blocks in which the paternal recombination events were identified in each progeny. (XLSX 29 kb) [file 12864_2018_4791_MOESM3_ESM.xlsx]

## Sheet: RS-B35-2
RefSeq	2-19bp	20-200bp	200bp-1kb	1-2kb	2-10kb	>=10kb	TotalGCs	GClength
Chr01	22	331	185	14	2	0	530	230.784
Chr02	12	110	44	2	1	0	156	194.247
Chr03	7	143	65	11	0	0	219	241.708
Chr04	9	126	59	3	1	0	188	209.686
Chr05	11	96	48	6	0	0	150	244.163
Chr06	9	101	65	4	1	0	170	231.426
Chr07	3	80	33	2	1	0	115	198.27
Chr08	4	90	51	3	1	0	144	246.986
Chr09	3	47	25	3	1	0	75	236.433
Chr10	2	82	37	5	2	0	124	244.419
Chr11	4	96	50	2	2	0	148	229.541
Chr12	2	57	32	2	0	0	91	228.407
Chr13	7	89	40	5	1	0	134	241.295
Chr14	8	105	74	15	1	0	194	311.657
Chr15	4	90	44	2	2	0	136	211.026
Chr16	3	87	53	5	1	0	145	248.317
Chr17	9	108	68	6	1	0	182	246.786
Chr18	9	119	43	2	0	0	164	204.567
Chr19	1	104	52	5	2	0	161	236.783
Others	6	123	59	7	1	0	189	250.254
Total	135	2184	1127	104	21	0	3415	235.282

## Sheet: RS-C25-3
RefSeq	2-19bp	20-200bp	200bp-1kb	1-2kb	2-10kb	>=10kb	TotalGCs	GClength
Chr01	18	319	175	13	4	0	507	227.314
Chr02	9	115	51	5	1	0	171	222.754
Chr03	13	156	64	5	0	0	225	208.162
Chr04	10	128	59	8	1	0	195	221.536
Chr05	9	109	51	6	1	0	166	233.06
Chr06	7	111	70	3	2	0	184	222.897
Chr07	4	75	33	1	1	0	109	208.688
Chr08	3	75	44	7	4	0	126	288.583
Chr09	3	67	31	1	0	0	99	193.121
Chr10	5	78	57	4	1	1	139	268.054
Chr11	7	98	44	4	0	0	146	223.644
Chr12	1	65	31	4	0	0	100	262.035
Chr13	5	81	45	3	3	0	129	235.205
Chr14	9	103	80	8	1	0	191	286.277
Chr15	7	94	43	2	2	0	139	218.507
Chr16	5	82	42	5	1	0	129	240.376
Chr17	10	116	68	3	0	0	187	233.778
Chr18	8	87	34	2	2	0	123	199.785
Chr19	4	115	54	8	2	0	177	237.797
Others	7	131	79	6	2	0	216	249.287
Total	144	2205	1155	98	28	1	3458	233.674

## Sheet: RS-C3-2
RefSeq	2-19bp	20-200bp	200bp-1kb	1-2kb	2-10kb	>=10kb	TotalGCs	GClength
Chr01	18	365	203	12	5	0	580	230.211
Chr02	9	98	51	7	2	0	156	245.035
Chr03	7	126	63	7	1	0	196	246.967
Chr04	12	127	47	4	1	0	178	214.382
Chr05	6	106	59	2	0	0	167	213.057
Chr06	4	126	67	4	3	0	197	224.152
Chr07	4	84	36	1	1	0	121	211.421
Chr08	4	85	43	4	1	0	132	240.955
Chr09	7	48	31	2	0	0	81	230.012
Chr10	9	106	49	2	2	0	157	212.061
Chr11	4	111	53	1	1	0	165	201.355
Chr12	1	59	44	2	1	0	105	232.695
Chr13	6	96	52	4	4	0	152	224.059
Chr14	7	106	90	6	1	0	202	287.733
Chr15	8	83	49	3	3	0	135	227.959
Chr16	2	91	49	0	3	0	140	196.268
Chr17	5	137	52	2	0	0	191	190.613
Chr18	7	110	45	3	0	0	158	215.354
Chr19	5	111	65	6	1	0	182	259.852
Others	4	122	63	7	1	0	192	237.745
Total	129	2297	1211	79	31	0	3587	228.276

## Sheet: RS-C32-2
RefSeq	2-19bp	20-200bp	200bp-1kb	1-2kb	2-10kb	>=10kb	TotalGCs	GClength
Chr01	21	343	190	15	1	0	548	231.192
Chr02	6	108	52	2	2	0	162	189.441
Chr03	11	128	75	3	0	0	206	233.947
Chr04	9	135	63	3	1	0	201	201.687
Chr05	8	111	59	4	1	0	174	222.759
Chr06	11	114	74	2	2	0	190	228.989
Chr07	4	78	30	2	0	0	110	216.241
Chr08	6	88	45	8	1	0	141	282.943
Chr09	4	55	34	1	0	0	90	205.244
Chr10	4	92	46	2	4	0	140	214.111
Chr11	8	134	46	3	3	0	183	191.915
Chr12	3	57	35	1	0	0	93	246.097
Chr13	5	107	42	7	1	0	156	222.266
Chr14	10	100	93	8	2	0	201	287.396
Chr15	5	93	39	2	2	0	134	219.821
Chr16	6	88	49	1	1	0	138	218.366
Chr17	9	123	50	2	0	0	175	186.849
Chr18	7	104	42	5	0	0	151	234.758
Chr19	2	123	56	4	2	0	183	219.604
Others	2	126	59	9	2	0	194	242.034
Total	141	2307	1179	84	25	0	3570	225.725

## Sheet: RS-C5-3
RefSeq	2-19bp	20-200bp	200bp-1kb	1-2kb	2-10kb	>=10kb	TotalGCs	GClength
Chr01	23	365	207	12	2	0	584	225.777
Chr02	10	110	64	8	2	0	182	245.948
Chr03	11	134	66	5	0	0	205	221.895
Chr04	10	140	70	6	3	0	216	226.544
Chr05	9	113	65	7	0	0	185	249.927
Chr06	9	119	70	5	1	0	194	241.778
Chr07	4	80	37	1	2	0	118	199.97
Chr08	3	96	39	7	0	0	142	245.644
Chr09	3	50	30	2	0	0	82	215.579
Chr10	4	105	55	2	4	0	162	220.778
Chr11	4	111	43	5	1	0	159	219.513
Chr12	1	73	37	3	1	0	113	230.942
Chr13	8	85	54	6	0	0	145	257.031
Chr14	10	111	79	11	1	0	201	305.684
Chr15	7	93	44	2	0	0	139	213.094
Chr16	4	79	44	4	2	0	127	233.748
Chr17	11	136	63	3	0	0	202	208.322
Chr18	5	90	39	5	0	0	134	230.526
Chr19	10	118	65	6	2	0	189	239.354
Others	4	124	71	5	3	0	200	236.5
Total	150	2332	1242	105	24	0	3679	233.93

## Sheet: RS-3-12
RefSeq	2-19bp	20-200bp	200bp-1kb	1-2kb	2-10kb	>=10kb	TotalGCs	GClength
Chr01	17	346	196	15	3	0	557	225.654
Chr02	14	103	46	4	2	0	153	222.621
Chr03	12	142	59	5	0	0	206	223.519
Chr04	8	136	70	3	1	0	209	206.84
Chr05	8	121	53	6	1	0	180	217.683
Chr06	7	117	68	7	2	0	192	243.023
Chr07	8	80	33	3	0	0	116	236.401
Chr08	3	91	51	7	2	0	149	269.383
Chr09	6	63	29	0	0	0	92	193.19
Chr10	5	93	50	2	3	0	145	217.99
Chr11	5	110	45	2	0	0	157	194.701
Chr12	3	55	47	2	1	0	104	245.726
Chr13	7	100	44	8	0	0	152	229.605
Chr14	10	99	83	8	0	0	190	292.284
Chr15	9	83	48	2	3	0	133	223.966
Chr16	6	80	39	3	0	0	122	221.32
Chr17	9	128	60	6	0	0	194	229.544
Chr18	4	116	35	4	1	0	155	210.184
Chr19	6	127	61	5	3	0	193	228.28
Others	7	137	66	3	2	0	206	212.864
Total	154	2327	1183	95	24	0	3605	227.51

## Sheet: RS-3-14
RefSeq	2-19bp	20-200bp	200bp-1kb	1-2kb	2-10kb	>=10kb	TotalGCs	GClength
Chr01	21	343	183	9	5	0	535	224.807
Chr02	9	119	48	7	0	0	174	234.21
Chr03	7	122	69	7	1	0	198	255.477
Chr04	7	126	65	4	1	0	195	210.333
Chr05	7	103	50	5	0	0	158	217.984
Chr06	5	106	60	5	0	0	171	233.962
Chr07	4	78	39	2	0	0	119	216.916
Chr08	6	79	53	4	3	0	136	256.371
Chr09	1	58	34	2	0	0	94	220.282
Chr10	4	81	52	5	4	0	138	261.467
Chr11	4	110	54	1	1	0	165	209.048
Chr12	2	65	42	4	0	0	111	266.374
Chr13	7	108	54	3	2	0	165	212.985
Chr14	7	93	82	9	1	0	184	317.092
Chr15	8	86	47	1	1	0	134	224.138
Chr16	5	79	46	7	3	0	132	263.371
Chr17	4	142	60	1	0	0	203	192.966
Chr18	7	86	34	6	0	0	126	217.841
Chr19	5	117	68	6	3	0	191	243.018
Others	3	127	55	4	1	0	186	213.594
Total	123	2228	1195	92	26	0	3515	233.187

## Sheet: RS-3-15
RefSeq	2-19bp	20-200bp	200bp-1kb	1-2kb	2-10kb	>=10kb	TotalGCs	GClength
Chr01	16	379	183	11	6	0	573	219.62
Chr02	8	120	69	3	2	0	192	226.208
Chr03	9	119	54	4	0	0	177	211.079
Chr04	9	135	75	4	1	0	214	217.981
Chr05	8	102	56	5	1	0	163	247.506
Chr06	5	121	64	2	0	0	187	217.457
Chr07	1	82	34	3	1	0	119	220.433
Chr08	4	85	45	6	1	0	136	257.221
Chr09	5	55	35	4	0	0	94	231.676
Chr10	4	81	37	3	2	0	121	221.566
Chr11	5	109	54	4	1	0	167	232.111
Chr12	1	72	48	1	0	0	121	240.789
Chr13	4	86	47	3	1	0	136	214.423
Chr14	10	108	88	7	1	0	203	285.323
Chr15	3	73	48	3	1	0	124	244.782
Chr16	2	82	44	3	1	0	129	228.05
Chr17	10	135	68	4	0	0	207	220.662
Chr18	10	104	47	5	0	0	156	216.968
Chr19	9	114	57	4	0	0	175	225.509
Others	3	127	67	6	2	0	200	234.977
Total	126	2289	1220	85	21	0	3594	229.501

## Sheet: RS-3-16
RefSeq	2-19bp	20-200bp	200bp-1kb	1-2kb	2-10kb	>=10kb	TotalGCs	GClength
Chr01	19	329	214	10	4	0	553	241.37
Chr02	11	115	52	6	3	0	173	216.581
Chr03	10	168	71	7	0	0	246	214.829
Chr04	10	106	54	6	1	0	166	234.211
Chr05	8	111	43	4	1	0	158	208.434
Chr06	8	122	54	1	1	0	177	206.364
Chr07	8	79	32	4	0	0	115	222.791
Chr08	2	100	57	6	1	0	163	242.89
Chr09	3	64	27	1	0	0	92	199.87
Chr10	11	74	49	4	2	0	127	274.551
Chr11	3	105	51	2	0	0	158	203.139
Chr12	3	66	35	2	0	0	103	225.18
Chr13	6	85	47	7	1	0	139	271.068
Chr14	14	110	83	13	1	0	206	303.961
Chr15	7	79	52	4	2	0	135	271.263
Chr16	3	84	39	2	1	0	125	211.996
Chr17	8	109	60	5	0	0	174	233.414
Chr18	6	92	39	3	0	0	134	220.183
Chr19	4	104	60	8	2	0	172	263.343
Others	3	120	62	8	2	0	190	247.982
Total	147	2222	1181	103	22	0	3506	237.26

## Sheet: RS-3-18
RefSeq	2-19bp	20-200bp	200bp-1kb	1-2kb	2-10kb	>=10kb	TotalGCs	GClength
Chr01	19	385	192	10	2	0	587	218.346
Chr02	6	98	60	5	1	0	163	230.69
Chr03	13	141	77	5	1	0	223	225.937
Chr04	8	131	61	3	1	0	195	198.182
Chr05	10	110	64	5	0	0	179	241.145
Chr06	5	119	83	6	1	0	208	245.224
Chr07	8	89	39	1	0	0	129	176.721
Chr08	4	74	47	4	1	0	125	254.116
Chr09	5	70	34	3	0	0	107	222.832
Chr10	4	78	55	3	3	0	136	246.173
Chr11	5	116	58	5	0	0	179	237.567
Chr12	4	63	41	2	1	0	106	234.868
Chr13	4	101	49	6	0	0	156	232.074
Chr14	8	101	97	12	2	0	210	313.545
Chr15	6	89	59	2	1	0	150	229.87
Chr16	5	87	47	5	1	0	139	238.072
Chr17	4	123	60	5	0	0	188	217.394
Chr18	5	103	43	3	0	0	149	198.423
Chr19	10	97	60	3	3	0	160	236.391
Others	7	147	68	7	1	0	222	231.002
Total	140	2322	1294	95	19	0	3711	231.053

[truncated: 2 more sheets: S3, S4]
