# Supplementary material for: Identification of recombination events in outbred species with next-generation sequencing data
Source: BMC Genomics. 2018 May 25;19:398. doi: 10.1186/s12864-018-4791-x (PMC5970487; doi:10.1186/s12864-018-4791-x)
Supplement: Supplementary file 4 — Excel Sheets CD-B35–2, CD-C25–3, CD-C3–2, CD-C32–2, CD-C5–3, CD-3-12, CD-3-14, CD-3-15, CD-3-16 and CD-3-18 Crossover tracts on each chromosome of the maternal P. deltoides that were identified in each progeny. Excel Sheet S5 Summary of the crossover numbers on the female chromosomes that were identified in each progeny. Excel Sheet S6 Summary of the crossover events on the female chromosomes that were identified within a short haplotype block region. (XLSX 72 kb) [file 12864_2018_4791_MOESM4_ESM.xlsx]

## Sheet: CD-B35-2
Chromosome	Start	End	Phase	Length	Discription (Mi-j:the jth SNP in linkage group i; BkMi-j: the Mi-j SNP is within haplotype block k)
Chr01	400491	21213789	0	20813299	B1M1-1; M1-2; B2M1-3; M1-4; B3M1-5; B4M1-6; B5M1-7; M1-8; M1-9; M1-10; M1-11; B6M1-12; B7M1-13; M1-14; M1-15; B8M1-16; B9M1-17; M1-18; M1-19; M1-20; B10M1-21; M1-22; B11M1-23; B12M1-24; M1-25; B13M1-26; B14M1-27; M1-28; B15M1-29; B16M1-30; B17M1-31; B18M1-32; M1-33; M1-34; M1-35; B19M1-36; M1-37; B20M1-38; B21M1-39; B22M1-40; B23M1-41; M1-42; M1-43; M1-44; M1-45; B24; B24M1-46; M1-47; M1-48; M1-4…
Chr01	22596858	39971988	1	17375131	B43M1-80; B44M1-81; M1-82; M1-83; M1-84; B45M1-85; M1-86; M1-87; B46M1-88; M1-89; B47M1-90; B47; B49M1-92; B50M1-93; B51M1-94; M1-95; M1-96; M1-97; M1-98; M1-99; B52M1-100; M1-101; B53M1-102; B54M1-103; B54; M1-104; B55M1-105; M1-106; B56M1-107; M1-108; B57M1-109; B58; B58M1-110; B59M1-111; M1-112; M1-113; B60M1-114; B61M1-115; B62M1-116; B62; M1-117; B63M1-118; B64M1-119; B65M1-120; B66M1-121; B…
Chr01	41107485	41150789	0	43305	B78M1-137; M1-138
Chr01	41251150	41251150	1	1	M1-139
Chr01	42007549	50311944	0	8304396	B79M1-140; B80M1-141; M1-142; M1-143; B81; B81M1-144; M1-146; B82M1-147; B83M1-148; M1-149; B84M1-150; B85M1-151; M1-152; M1-153; M1-154; M1-155; M1-156; B86M1-157; B87M1-158; B88M1-159; B89M1-160
Chr02	253351	4730315	0	4476965	M2-2; B90M2-3; M2-4; B91M2-5; M2-6; M2-7; M2-8; M2-9; M2-10; M2-11; M2-12; M2-13; B92M2-14; B93M2-15; M2-16; M2-17; B94M2-18; B95; B95M2-19; B96M2-20; M2-21; B97M2-22
Chr02	4730473	5607415	1	876943	B97; B98
Chr02	5607690	15532070	0	9924381	B98M2-25; B99M2-26; B100M2-27; B101M2-28; B102M2-29; B103M2-30; B103; M2-31; M2-32; M2-33; B104M2-34; B104; M2-35; B105M2-36; M2-37; B106M2-38; B107M2-40; B108M2-41; M2-42; M2-43; B109M2-44; M2-45; M2-46; B110; B110M2-47; B111M2-48; B112; M2-50; B113M2-51; B114M2-52; B115M2-53; B116M2-54; B117M2-55; B118M2-56; M2-57; B119M2-58; M2-59; M2-60; B120M2-61; B121M2-62; B122M2-63; B123; B123M2-64; B124M…
Chr02	15536799	15536799	1	1	M2-72
Chr02	15882046	25139284	0	9257239	M2-73; M2-74; B129M2-75; M2-76; M2-77; M2-78; B130M2-79; M2-80; B131M2-81; B132M2-82; M2-83; M2-84; B133; B133M2-85; B134M2-86; B135M2-87; M2-88; B136M2-89; B136; B137M2-90; M2-91; M2-92; B138M2-93; M2-94; M2-95
Chr03	179619	17780877	1	17601259	B139; B140M3-2; M3-3; M3-4; B141M3-5; M3-6; M3-7; M3-8; B142M3-9; B143M3-10; M3-11; B144M3-12; M3-13; B145M3-14; B146M3-15; M3-16; M3-17; B147; B147; M3-19; B148M3-20; M3-21; M3-22; B149; B149M3-23; B150M3-24; B151M3-25; B152M3-26; B153M3-27; B153; B154M3-28; B154; B155M3-29; B156M3-30; M3-31; B157M3-32; B158M3-33; M3-34; M3-35; B159M3-36; B160M3-37; M3-38; M3-39; M3-40; M3-41; B161M3-42; B162M3-…
Chr03	18061418	21728068	0	3666651	B174M3-67; M3-68; B175M3-69; M3-70; B176M3-71; M3-72; B177M3-73; M3-74; M3-75; M3-76; M3-77; B178M3-78; B179; B180M3-80; B181M3-81; B182M3-82
Chr04	974603	7684934	1	6710332	M4-2; M4-3; M4-4; B183M4-5; B184M4-6; B184; B185M4-7; B186M4-8; B186; M4-9; B187M4-10; B188M4-11; B189M4-12; M4-13; B190M4-14; M4-15; B191M4-16; B192M4-17; M4-18; M4-19; M4-20; B193M4-21; B194M4-22; M4-23; B195M4-24; B196M4-25; M4-26; M4-27; B197M4-28; M4-29
Chr04	8580803	8580803	0	1	M4-30
Chr04	8608264	23910325	1	15302062	B198M4-31; B199M4-32; M4-33; M4-34; M4-35; B200M4-36; B201M4-37; M4-38; B202M4-39; B203M4-40; B204M4-41; B204; B205M4-42; M4-43; B206M4-44; M4-45; B207M4-46; B208M4-47; B209M4-48; B210M4-49; B211M4-50; B212M4-51; B213M4-52; B214M4-53; M4-54; B215M4-55; B216M4-56; M4-57; B217M4-58; B218M4-59; M4-60; B219M4-61; B220; B220M4-62; M4-63; M4-64; B221M4-65; B222M4-66; M4-67; M4-68; M4-69; M4-70; B223M4-…
Chr05	1921982	6175043	0	4253062	M5-2; B225; B225M5-3; B226M5-4; M5-5; B227M5-6; B228M5-7; B229M5-8; B230M5-9; B231M5-10; M5-11; B232M5-12; B233M5-13; B234M5-14; B235M5-15
Chr05	6602670	6602670	1	1	M5-16
Chr05	6941802	18617899	0	11676098	M5-17; B236M5-18; B237M5-19; M5-20; M5-21; M5-22; M5-23; B238; B238M5-24; B239M5-25; B239; M5-26; B240M5-28; M5-29; B241M5-30; B242M5-31; M5-32; B243M5-33; M5-34; M5-35; M5-36; M5-37; M5-38; B244M5-39
Chr05	19300275	25753123	1	6452849	B245M5-40; M5-41; M5-42; M5-43; M5-44; B246M5-45; M5-46; B247M5-47; B248M5-48; B249M5-49; B250M5-50; B251M5-51; M5-52; B252M5-53; B253M5-54; B254M5-55; B255M5-56; B256M5-57; B256; M5-58; M5-59; M5-60; B257M5-61; B258M5-62; M5-63; M5-64; B259M5-65; M5-66
Chr06	535680	4048487	0	3512808	M6-2; B260M6-3; M6-4; B261M6-5; B262M6-6; M6-7; B263M6-8; B264M6-9; B265M6-10; M6-11; M6-12
Chr06	4350235	9759605	1	5409371	B266M6-13; M6-14; M6-15; B267M6-16; M6-17; B268M6-18; B269M6-19; B270M6-20; M6-21; B271M6-22; B271; M6-23; M6-24; B272M6-25; B273M6-26; M6-27; M6-28; M6-29; B274M6-30; B275M6-31; B276M6-32; B277M6-33; B278M6-34; B279M6-35
Chr06	9875329	9875329	0	1	M6-36
Chr06	10342476	20324142	1	9981667	B280M6-37; B281M6-38; M6-39; M6-40; M6-41; B282M6-42; M6-43; B283M6-44; M6-45; B284M6-46; M6-47; M6-48; B285M6-49; M6-50; B286M6-51; B287M6-52; B288M6-53
Chr06	20679468	27538838	0	6859371	B289M6-54; M6-55; M6-56; B290M6-57; B291M6-58; B292M6-59; B293M6-60; M6-61; M6-62; M6-63; B294M6-64; M6-65; B295M6-66; M6-67; M6-68; M6-69; B296M6-70; B297M6-71; B298M6-72; B299M6-73; M6-74; M6-75; B300M6-76; B301M6-77; B302M6-78; M6-79; B303M6-80; B304M6-81; M6-82; M6-83; B305M6-84; B306M6-85; B307M6-86; M6-87; B308M6-88; B309M6-89; M6-90; B310M6-91; B311M6-92; M6-93; M6-94; M6-95
Chr07	425820	15221220	1	14795401	M7-2; M7-3; B312M7-4; B313M7-5; B314M7-6; M7-7; B315M7-8; B316M7-9; B317M7-10; B318M7-11; M7-12; B319M7-13; M7-14; M7-15; M7-16; B320M7-17; M7-18; M7-19; B321M7-20; M7-21; M7-22; B322; B322M7-23; B323M7-24; B324M7-25; B324; B325M7-26; M7-27; M7-28; B326M7-29; B327M7-30; M7-31; M7-32; M7-33; B328M7-34; M7-35; B329M7-36; M7-37; M7-38; B330M7-39; M7-40; M7-41; B331M7-42; B332M7-43; M7-44; M7-45; M7-…
Chr08	97346	4174140	0	4076795	B333M8-1; B334M8-2; M8-3; M8-4; M8-5; B335M8-6; B336M8-7; M8-8; M8-9; B337M8-10; B338M8-11; B338; B339M8-12; B340M8-13; B341M8-14; M8-15; B342M8-16
Chr08	4174610	12288436	1	8113827	B342; B343M8-17; M8-18; M8-19; B344M8-20; B345M8-21; B346M8-22; M8-23; B347M8-24; M8-25; B348M8-26; B349M8-27; M8-28; B350M8-29; M8-30; M8-31; B351M8-32; B352M8-33; B353M8-34; B354M8-35; B355M8-36; M8-37; B356M8-38; B357M8-39; M8-40; M8-41; B358M8-42; B359; M8-44; B360M8-45; B360; M8-46; B361M8-47; B362M8-48; B363M8-49; B364M8-50; B365M8-51; B366M8-52; B367M8-53; M8-54; M8-55; M8-56; M8-57; B368M…
Chr08	12697601	18315139	0	5617539	B376M8-70; B377M8-71; B378M8-72; M8-73; B379M8-74; M8-75; M8-76; B380M8-77; B381M8-79; B382M8-80; M8-81; M8-82; B383M8-83
Chr09	2036818	5248125	0	3211308	B384M9-1; M9-2; B385M9-3; B386M9-4; M9-5; M9-6; M9-7; B387M9-8; B388; B388M9-9; M9-10; B389M9-11; B390M9-12; B391M9-13; M9-14; M9-15; B392M9-16
Chr09	5584498	5584498	1	1	M9-17
Chr09	5703073	12215995	0	6512923	B393M9-18; B394M9-19; B395M9-20; B396M9-21; M9-22; M9-23; B397M9-24; M9-25; B398M9-26; M9-27; M9-28; B399M9-29; M9-30; B400M9-31; B401M9-32; M9-33; B402M9-34; M9-35; B403M9-36; B404M9-37; B405M9-38; B406M9-39; B407M9-40; M9-41; M9-42; B408M9-43; M9-44; B409M9-45; B410M9-46; M9-47; M9-48; B411M9-49; B411; B412M9-50; B413M9-51; B414M9-52; B415M9-53; M9-54; B416M9-55; B417M9-56; B418M9-57; B419M9-58…
Chr09	12254748	12254748	1	1	M9-62
Chr09	12266407	12857546	0	591140	M9-63; B422M9-64; M9-65; M9-66
Chr10	1679134	22540540	0	20861407	B423M10-2; M10-3; M10-4; M10-6; B424M10-7; M10-8; M10-9; B425M10-10; B426M10-11; M10-12; B427M10-13; B428M10-14; M10-15; B429M10-16; M10-17; B430M10-18; M10-19; M10-20; B431; B431M10-21; B432M10-22; B433M10-23; B434M10-24; B435M10-25; B435; B436M10-26; M10-27; M10-28; M10-29; M10-30; M10-31; M10-32; B437M10-33; M10-34; M10-35; M10-36; M10-37; M10-38; B438M10-39; B439M10-40; M10-41; M10-42; B440M1…
Chr11	375489	4485749	0	4110261	B466M11-2; M11-3; M11-4; B467M11-5; M11-6; B468M11-7; B469M11-8; M11-9; B470M11-10; M11-11
Chr11	4530226	18476839	1	13946614	B471M11-12; M11-13; M11-14; M11-15; M11-16; B472M11-17; M11-18; M11-19; B473M11-20; B474M11-21; M11-22; M11-23; B475M11-24; M11-25; B476M11-26; M11-27; M11-28; B477M11-29; B477; B478M11-30; B479M11-31; B480M11-32; B481M11-33; B482M11-34; M11-35; B483M11-36; B483; B484; B484M11-37; B485M11-38; B486M11-39; B487M11-40; B488M11-41; B489M11-42; B490M11-43; M11-44; M11-45
Chr12	610996	3250242	0	2639247	B491M12-1; B492M12-2; M12-3; B493; B493M12-4; M12-5
Chr12	3837263	15504694	1	11667432	M12-6; B494M12-7; B495M12-8; M12-9; M12-10; M12-11; B496M12-12; B497M12-13; M12-14; B498M12-15; B499M12-16; M12-17; M12-18; M12-19; B500M12-20; B501M12-21; M12-22; B502M12-23; M12-24; M12-25; M12-26; B503M12-27; M12-28; B504M12-29; M12-30; B505M12-31; M12-32; M12-33; M12-34; B506M12-35; M12-36; M12-37
Chr13	424601	4745081	1	4320481	B507; M13-2; B508M13-3; B509M13-4; B510M13-5; M13-6; B511M13-7; M13-8; M13-9; B512M13-10; M13-11; M13-12; B513M13-13; B514M13-14; M13-15; M13-16; B515M13-17; M13-18; B516M13-19
Chr13	5377729	5377729	0	1	M13-20
Chr13	5458419	9568597	1	4110179	B517M13-21; M13-22; M13-23; M13-24; M13-25; B518M13-26; M13-27
Chr13	11788152	15644829	0	3856678	B519M13-28; B520M13-29; B520; B521M13-30; M13-31; M13-32; B522M13-33; B522; M13-34; B523M13-35; M13-36; M13-37; M13-38; B524M13-39
Chr14	1366014	2887230	1	1521217	B525M14-1; M14-2; B526M14-3; B527M14-4; B528M14-5; B529; B529M14-6; B530M14-7; M14-8
Chr14	3100111	3100111	0	1	M14-9
Chr14	3415492	6564530	1	3149039	B531M14-10; B532M14-11; M14-12; B533M14-13; B534M14-14; M14-15; M14-16; M14-17; M14-18; B535M14-19; B536M14-20; B537M14-21; B538M14-22; B539M14-23; B540M14-24; B541M14-25
Chr14	6757569	14597028	0	7839460	M14-26; B542M14-27; M14-28; B543M14-29; M14-30; M14-31; B544M14-32; M14-33; M14-34; B545M14-35; B546M14-36; B547M14-37; B548M14-38; B549M14-39; B549; B550M14-40; M14-41; B551M14-42; B552M14-43; B553M14-44; M14-45; B554M14-46; B554; M14-47; M14-48; M14-49; M14-50; B555; B555M14-51; B556; B556M14-52; M14-53; B557M14-54; B558; B558M14-55; M14-56; B559M14-57; M14-58; B560M14-59; M14-60; B561M14-61; B…
Chr15	297457	9962716	0	9665260	B565M15-1; M15-2; B566M15-3; M15-4; B567M15-5; M15-6; M15-7; B568M15-8; B569M15-9; B570M15-10; M15-11; M15-12; B571M15-13; B572M15-14; B573M15-15; M15-16; M15-17; B574M15-18; B575M15-19; M15-21; B576M15-22; B577; B577M15-23; B578M15-24; B579M15-25
Chr15	10668337	14988284	1	4319948	M15-26; M15-27; B580M15-29; B581M15-30; B582M15-31; B583M15-32; B584M15-33; B585M15-34; B586M15-35; M15-36; B587M15-37; B588M15-38; B589M15-39; B590M15-40; M15-41; B591M15-42; B591; B592M15-43; B593M15-44; M15-45; M15-46; M15-47; M15-48
Chr16	239936	2072318	0	1832383	B594; B595M16-2; B596M16-3; B597M16-4; B598M16-5; M16-6
Chr16	2635089	13960397	1	11325309	B599M16-7; B600M16-8; M16-9; B601M16-10; M16-11; M16-12; B602M16-13; B603M16-14; M16-15; M16-16; B604M16-17; B605M16-18; B606M16-19; M16-20; B607M16-21; B608M16-22; B609M16-23; M16-24; B610M16-25; M16-26; B611M16-27; B612M16-28; M16-29
Chr17	2789925	15368327	0	12578403	M17-2; M17-3; B613M17-4; M17-5; B614M17-6; B615M17-7; B616M17-8; B617M17-9; B618M17-10; M17-11; B619M17-12; M17-13; B620M17-14; M17-15; M17-16; B621M17-17; B622M17-18; B623M17-19; M17-20; M17-21; B624M17-22; B625; B625M17-23; B626M17-24; B627M17-25; B628M17-26; B628; M17-27; B629M17-28; B630M17-29; M17-30; B631M17-31; M17-32; M17-33; M17-34
Chr18	30048	11189864	1	11159817	B632M18-1; M18-2; M18-3; B633M18-4; M18-5; B634M18-6; M18-7; M18-8; M18-9; M18-10; B635; M18-12; B636M18-13; B637M18-14; M18-15; B638M18-16; B638; M18-17; B639M18-18; B640M18-19; M18-20
Chr18	12014676	16672854	0	4658179	B641M18-21; B642M18-22; B643; B644M18-24; B645M18-25; B646M18-26; M18-27; B647M18-28; M18-29; M18-30
Chr19	1559887	3297591	0	1737705	B648M19-1; M19-2; M19-3; B649M19-4; B650M19-5; M19-6; M19-7
Chr19	3422213	15896140	1	12473928	B651M19-8; B651; M19-9; M19-10; B652M19-11; B653M19-12; M19-13; M19-14; M19-15; B654M19-16; B655M19-17; M19-18; B656M19-19; B657M19-20; M19-21; B658M19-22; M19-23

## Sheet: CD-C25-3
Chromosome	Start	End	Phase	Length	Discription (Mi-j:the jth SNP in linkage group i; BkMi-j: the Mi-j SNP is within haplotype block k)
Chr01	400491	1881967	0	1481477	B1M1-1; M1-2; B2M1-3; M1-4
Chr01	2078982	50311944	1	48232963	B3M1-5; B4M1-6; B5M1-7; M1-8; M1-9; M1-10; M1-11; B6M1-12; B7M1-13; M1-14; M1-15; B8M1-16; B9M1-17; M1-18; M1-19; M1-20; B10M1-21; M1-22; B11M1-23; B12M1-24; M1-25; B13M1-26; B14M1-27; M1-28; B15M1-29; B16M1-30; B17M1-31; B18M1-32; M1-33; M1-34; M1-35; B19M1-36; M1-37; B20M1-38; B21M1-39; B22M1-40; B23M1-41; B23; M1-42; M1-43; M1-44; M1-45; B24M1-46; M1-47; M1-48; M1-49; B25M1-50; M1-51; B26M1-52…
Chr02	253351	4816720	1	4563370	M2-2; B90M2-3; M2-4; B91M2-5; M2-6; M2-7; M2-9; M2-10; M2-11; M2-12; M2-13; B92M2-14; B93M2-15; M2-16; M2-17; B94M2-18; B95M2-19; B96M2-20; M2-21; B97M2-22; M2-23
Chr02	5607690	9750969	0	4143280	B98M2-25; B99M2-26; B100M2-27; B101; B102M2-29; B103M2-30; M2-31; M2-32; M2-33; B104M2-34; M2-35; B105M2-36; M2-37; B106M2-38; M2-39; B107M2-40; B108M2-41; M2-42; M2-43; B109; B109; M2-46; B110; B110M2-47
Chr02	10043078	25139284	1	15096207	B111M2-48; B112M2-49; M2-50; B113M2-51; B114M2-52; B115M2-53; B116M2-54; B117M2-55; B118M2-56; M2-57; B119M2-58; M2-59; M2-60; B120M2-61; B121M2-62; B122M2-63; B123M2-64; B124M2-65; B125M2-66; M2-67; B126M2-68; B127M2-69; B128M2-70; M2-71; M2-72; M2-73; M2-74; B129M2-75; M2-76; M2-77; M2-78; B130M2-79; M2-80; B131M2-81; B131; B132M2-82; M2-83; M2-84; B133; B133M2-85; B134M2-86; B135M2-87; M2-88; …
Chr03	355806	13065314	0	12709509	B140M3-2; M3-3; M3-4; B141M3-5; M3-6; M3-7; M3-8; B142M3-9; B143M3-10; M3-11; B144M3-12; M3-13; B145M3-14; B146M3-15; M3-16; M3-17; B147M3-18; M3-19; B148M3-20; M3-21; M3-22; B149M3-23; B150M3-24; B151M3-25; B152M3-26; B152; B153M3-27; B153; B154M3-28; B155M3-29; B156M3-30; B157M3-32; B158M3-33; M3-34; M3-35; B159M3-36; B160M3-37; M3-38; M3-39
Chr03	13199579	18904957	1	5705379	M3-40; M3-41; B161M3-42; B161; B162M3-43; M3-44; B163M3-45; B164M3-46; M3-47; B165M3-48; M3-49; B166M3-50; B167M3-51; M3-52; M3-53; M3-54; M3-55; B168M3-56; M3-57; M3-58; B169M3-59; M3-60; B170M3-61; B171; B171M3-63; M3-64; B172M3-65; B173M3-66; B174M3-67; M3-68; B175M3-69; M3-70; B176M3-71; M3-72
Chr03	19266008	21728068	0	2462061	B177M3-73; M3-74; M3-75; M3-76; M3-77; B178M3-78; B179M3-79; B180M3-80; B181M3-81; B182M3-82
Chr04	974603	974603	0	1	M4-2
Chr04	1919185	9302439	1	7383255	M4-3; M4-4; B183M4-5; B184M4-6; B184; B185M4-7; B186M4-8; M4-9; B187M4-10; B188M4-11; B189M4-12; M4-13; B190M4-14; M4-15; B191M4-16; B192; B192M4-17; M4-18; M4-19; M4-20; B193M4-21; B194M4-22; M4-23; B195M4-24; B196M4-25; M4-26; M4-27; B197M4-28; M4-29; M4-30; B198M4-31; B199M4-32; M4-33; M4-34
Chr04	10206662	10206662	0	1	M4-35
Chr04	10682375	20261899	1	9579525	B200M4-36; B201M4-37; M4-38; B202M4-39; B203; B203; B204M4-41; B204; B205M4-42; M4-43; B206M4-44; M4-45; B207M4-46; B208M4-47; B209M4-48; B210M4-49; B211M4-50; B212M4-51; B213M4-52; B214M4-53; M4-54; B215M4-55; B216M4-56; B216; M4-57; B217M4-58; B218M4-59; M4-60; B219M4-61
Chr04	20428288	23910325	0	3482038	B220M4-62; M4-63; M4-64; B221M4-65; B222M4-66; M4-67; M4-68; M4-69; M4-70; B223M4-71; B224M4-72; M4-73
Chr05	1921982	8066417	0	6144436	M5-2; B225M5-3; B226M5-4; M5-5; B227M5-6; B227; B228M5-7; B229M5-8; B230M5-9; B231M5-10; M5-11; B232M5-12; B233M5-13; B234M5-14; B235M5-15; M5-16; M5-17; B236M5-18; B237M5-19; M5-20; M5-21
Chr05	8585143	25753123	1	17167981	M5-22; M5-23; B238M5-24; B239M5-25; M5-26; M5-27; B240M5-28; M5-29; B241M5-30; B242M5-31; M5-32; B243M5-33; M5-34; M5-35; M5-36; M5-37; M5-38; B244M5-39; B245M5-40; M5-41; M5-42; M5-43; M5-44; B246M5-45; M5-46; B247M5-47; B248M5-48; B249M5-49; B250M5-50; B251M5-51; M5-52; B252M5-53; B252; B253; B254M5-55; B255M5-56; B256M5-57; M5-58; M5-59; M5-60; B257M5-61; B258M5-62; M5-63; M5-64; B259M5-65; M5…
Chr06	535680	9048624	0	8512945	M6-2; B260M6-3; M6-4; B261M6-5; B262M6-6; M6-7; B263M6-8; B264M6-9; B265M6-10; M6-11; M6-12; B266M6-13; M6-14; M6-15; B267M6-16; M6-17; B268M6-18; B269M6-19; B270M6-20; M6-21; B271M6-22; M6-23; M6-24; B272; B272M6-25; B273M6-26; M6-27; M6-28; M6-29
Chr06	9124604	9758765	1	634162	B274M6-30; B275M6-31; B276M6-32; B277M6-33; B278M6-34; B279
Chr06	9875329	9875329	0	1	M6-36
Chr06	10342476	27538838	1	17196363	B280M6-37; B281M6-38; M6-39; M6-40; M6-41; B282M6-42; M6-43; B283M6-44; M6-45; B284M6-46; M6-47; M6-48; B285M6-49; M6-50; B286M6-51; B287M6-52; B288M6-53; B289M6-54; M6-55; M6-56; B290M6-57; B291M6-58; B292M6-59; B293; B293; M6-61; M6-62; M6-63; B294M6-64; M6-65; B295M6-66; M6-67; M6-68; M6-69; B296M6-70; B297M6-71; B297; B298M6-72; B299M6-73; M6-74; M6-75; B300M6-76; B301M6-77; B302M6-78; M6-79;…
Chr07	425820	14549425	0	14123606	M7-2; M7-3; B312M7-4; B313M7-5; B314M7-6; M7-7; B315M7-8; B315; B316M7-9; B317M7-10; B318M7-11; M7-12; B319M7-13; M7-14; M7-15; M7-16; B320M7-17; M7-18; M7-19; B321M7-20; M7-21; M7-22; B322; B322M7-23; B323M7-24; B324M7-25; B325M7-26; M7-27; M7-28; B326M7-29; B327M7-30; M7-31; M7-32; M7-33; B328M7-34; M7-35; B329M7-36; M7-37; M7-38; B330M7-39; M7-40; M7-41; B331M7-42; B332M7-43; M7-44
Chr07	14796763	15221220	1	424458	M7-45; M7-46
Chr08	97346	18315139	0	18217794	B333M8-1; B334; M8-3; M8-4; M8-5; B335M8-6; B336M8-7; M8-8; M8-9; B337M8-10; B338M8-11; B339M8-12; B340M8-13; B340; B341M8-14; M8-15; B342M8-16; B343M8-17; M8-18; M8-19; B344M8-20; B345M8-21; B346M8-22; M8-23; B347M8-24; M8-25; B348M8-26; B349M8-27; M8-28; B350M8-29; M8-30; M8-31; B351M8-32; B352M8-33; B353M8-34; B354M8-35; B355M8-36; M8-37; B356M8-38; B357M8-39; M8-40; M8-41; B358M8-42; B359M8-4…
Chr09	2036818	12857546	1	10820729	B384M9-1; M9-2; B385M9-3; B386M9-4; M9-5; M9-6; M9-7; B387M9-8; B388M9-9; M9-10; B389M9-11; B390M9-12; B391M9-13; M9-14; M9-15; B392M9-16; M9-17; B393; B393M9-18; B394M9-19; B395M9-20; B396M9-21; M9-22; M9-23; B397M9-24; M9-25; B398M9-26; M9-27; M9-28; B399M9-29; M9-30; B400M9-31; B401M9-32; M9-33; B402M9-34; M9-35; B403M9-36; B404M9-37; B404; B405M9-38; B406M9-39; B407M9-40; M9-41; M9-42; B408; …
Chr10	1679134	1748074	0	68941	B423M10-2; M10-3; M10-4
Chr10	3321113	3321113	1	1	M10-5
Chr10	6494616	17633957	0	11139342	M10-6; B424M10-7; M10-8; M10-9; B425M10-10; B426M10-11; B426; M10-12; B427M10-13; B428M10-14; M10-15; B429M10-16; M10-17; B430M10-18; M10-19; M10-20; B431; B431M10-21; B432M10-22; B433M10-23; B434M10-24; B435M10-25; B435; B436M10-26; M10-27; M10-28; M10-29; M10-30; M10-31; M10-32; B437M10-33; M10-34; M10-35; M10-36; M10-37; M10-38; B438M10-39; B439M10-40; M10-41; M10-42; B440M10-43; M10-44; B441M…
Chr10	18008448	22540540	1	4532093	M10-62; M10-63; M10-64; M10-65; B455M10-66; M10-67; M10-68; M10-69; M10-70; B456M10-71; M10-72; M10-73; B457M10-74; M10-75; B458M10-76; B459M10-77; M10-78; B460M10-79; B461M10-80; M10-81; B462M10-82; B463M10-83; M10-84; B464M10-85; B465M10-86; M10-87; M10-88
Chr11	375489	376199	1	711	B466M11-2
Chr11	2035184	18112290	0	16077107	M11-3; M11-4; B467M11-5; M11-6; B468M11-7; B469M11-8; M11-9; B470M11-10; M11-11; B471M11-12; M11-13; M11-14; M11-15; M11-16; B472M11-17; M11-18; M11-19; B473M11-20; B474M11-21; M11-22; M11-23; B475M11-24; M11-25; B476M11-26; M11-27; M11-28; B477M11-29; B478M11-30; B479M11-31; B480M11-32; B480; B481M11-33; B482M11-34; M11-35; B483M11-36; B484; B484M11-37; B485M11-38; B486M11-39; B487M11-40; B488M1…
Chr11	18476839	18476839	1	1	M11-45
Chr12	610996	15504694	0	14893699	B491M12-1; B492M12-2; M12-3; B493M12-4; M12-5; M12-6; B494M12-7; B495M12-8; M12-9; M12-10; M12-11; B496M12-12; B497M12-13; M12-14; B498M12-15; B499M12-16; M12-17; M12-18; M12-19; B500M12-20; B501M12-21; M12-22; B502M12-23; M12-24; M12-25; M12-26; B503; B503M12-27; M12-28; B504M12-29; M12-30; B505M12-31; M12-32; M12-33; M12-34; B506M12-35; M12-36; M12-37
Chr13	424601	4745081	1	4320481	B507; M13-2; B508M13-3; B509M13-4; B510M13-5; M13-6; B511M13-7; M13-8; M13-9; B512M13-10; M13-11; M13-12; B513M13-13; B513; B514M13-14; M13-15; M13-16; B515M13-17; M13-18; B516M13-19
Chr13	5377729	5458419	0	80691	M13-20; B517
Chr13	5458685	5896228	1	437544	B517M13-21; M13-22; M13-23
Chr13	6216629	15645117	0	9428489	M13-24; M13-25; B518M13-26; M13-27; B519M13-28; B520M13-29; B521M13-30; M13-31; M13-32; B522M13-33; B522; M13-34; B523M13-35; M13-36; M13-37; M13-38; B524M13-39
Chr14	1366014	2887230	1	1521217	B525M14-1; M14-2; B526M14-3; B526; B527M14-4; B528M14-5; B529; B529M14-6; B530M14-7; M14-8
Chr14	3100111	3100111	0	1	M14-9
Chr14	3415492	13497364	1	10081873	B531M14-10; B532; M14-12; B533M14-13; B534M14-14; M14-15; M14-16; M14-17; M14-18; B535M14-19; B536M14-20; B537M14-21; B538M14-22; B539M14-23; B540M14-24; B541M14-25; M14-26; B542; B542M14-27; M14-28; B543M14-29; M14-30; M14-31; B544M14-32; M14-33; M14-34; B545M14-35; B546M14-36; B547M14-37; B548M14-38; B549M14-39; B549; B550M14-40; M14-41; B551M14-42; B552M14-43; B553M14-44; M14-45; B554M14-46; M…
Chr14	14254460	14597028	0	342569	B564M14-65; M14-66
Chr15	297457	14988284	1	14690828	B565M15-1; M15-2; B566M15-3; M15-4; B567M15-5; M15-6; M15-7; B568M15-8; B569M15-9; B570M15-10; M15-11; M15-12; B571; B571M15-13; B572M15-14; B573M15-15; M15-16; M15-17; B574M15-18; B575M15-19; M15-21; B576M15-22; B577M15-23; B578M15-24; B579M15-25; M15-26; M15-27; B580M15-29; B581M15-30; B582M15-31; B583M15-32; B584M15-33; B585M15-34; B585; B586; B586M15-35; M15-36; B587; B587M15-37; B588M15-38; …
Chr16	240218	13960397	0	13720180	B594; B595M16-2; B596M16-3; B597M16-4; B598M16-5; M16-6; B599; B599M16-7; B600M16-8; M16-9; B601; B601M16-10; M16-11; M16-12; B602M16-13; B603M16-14; B603; M16-15; M16-16; B604M16-17; B605M16-18; B606M16-19; M16-20; B607M16-21; B608M16-22; B609; B609M16-23; M16-24; B610M16-25; M16-26; B611M16-27; B611; B612; B612M16-28; B612; M16-29
Chr17	2789925	10880939	1	8091015	M17-2; M17-3; B613M17-4; M17-5; B614M17-6; B615M17-7; B616M17-8; B617M17-9; B618M17-10; M17-11; B619M17-12; M17-13; B620; B620M17-14; M17-15; M17-16; B621M17-17; B622M17-18
Chr17	11167913	15368327	0	4200415	B623M17-19; M17-20; M17-21; B624M17-22; B625; B625M17-23; B626M17-24; B627M17-25; B628M17-26; M17-27; B629M17-28; B630M17-29; M17-30; B631M17-31; M17-32; M17-33; M17-34
Chr18	30048	1454158	1	1424111	B632M18-1; M18-2; M18-3; B633M18-4
Chr18	1768264	16672854	0	14904591	M18-5; B634M18-6; M18-7; M18-8; M18-9; M18-10; B635M18-11; M18-12; B636M18-13; B637M18-14; M18-15; B638M18-16; B638; M18-17; B639M18-18; B640M18-19; M18-20; B641M18-21; B642M18-22; B643M18-23; B644M18-24; B645M18-25; B646M18-26; M18-27; B647M18-28; M18-29; M18-30
Chr19	1559887	3297591	0	1737705	B648M19-1; M19-2; M19-3; B649M19-4; B650M19-5; M19-6; M19-7
Chr19	3422213	15896140	1	12473928	B651M19-8; B651; M19-9; M19-10; B652M19-11; B653M19-12; M19-13; M19-14; M19-15; B654; B654M19-16; B654; B655M19-17; M19-18; B656M19-19; B657M19-20; M19-21; B658M19-22; M19-23

## Sheet: CD-C3-2
Chromosome	Start	End	Phase	Length	Discription (Mi-j:the jth SNP in linkage group i; BkMi-j: the Mi-j SNP is within haplotype block k)
Chr01	400491	2079310	0	1678820	B1M1-1; M1-2; B2M1-3; M1-4; B3
Chr01	2266935	8088632	1	5821698	B4M1-6; B5M1-7; M1-8; M1-9; M1-10; M1-11; B6M1-12; B7M1-13; M1-14; M1-15; B8M1-16; B9M1-17; M1-18; M1-19; M1-20; B10; B10M1-21; M1-22; B11M1-23; B12M1-24; M1-25; B13M1-26; B14M1-27; M1-28; B15M1-29; B16M1-30; B17M1-31; B18M1-32; M1-33; M1-34; M1-35; B19M1-36; M1-37
Chr01	8364182	25684757	0	17320576	B20M1-38; B21M1-39; B22M1-40; B23M1-41; M1-42; M1-43; M1-44; M1-45; B24; B24M1-46; M1-47; M1-48; M1-49; B25M1-50; M1-51; B26M1-52; B27M1-53; B28M1-54; B29M1-55; M1-56; M1-57; B30M1-58; B31M1-59; B32M1-60; M1-61; B33M1-62; M1-63; B34M1-64; B35M1-65; M1-66; M1-67; M1-68; M1-69; B36M1-70; B37M1-71; B37; M1-72; B38M1-73; B39M1-74; M1-75; B40M1-76; B41M1-77; B42M1-78; M1-79; B43M1-80; B44M1-81; M1-82;…
Chr01	25771866	39806165	1	14034300	B49M1-92; B50M1-93; B51M1-94; M1-95; M1-96; M1-98; M1-99; B52M1-100; M1-101; B53M1-102; B54M1-103; B54; M1-104; B55M1-105; M1-106; B56M1-107; M1-108; B57M1-109; B58; B58M1-110; B59M1-111; M1-112; M1-113; B60M1-114; B61M1-115; B62M1-116; M1-117; B63M1-118; B64M1-119; B65M1-120; B66M1-121; B67M1-122; B68M1-123; B69M1-124; M1-125; B70M1-126; M1-127; B71; B72M1-129; B72; B73; B73M1-130; M1-131; B74M1…
Chr01	39951367	50311944	0	10360578	B77M1-135; M1-136; B78M1-137; M1-138; M1-139; B79; B79M1-140; B80M1-141; M1-142; M1-143; B81M1-144; M1-145; M1-146; B82M1-147; B83M1-148; M1-149; B84M1-150; B85M1-151; M1-152; M1-153; M1-154; M1-155; M1-156; B86M1-157; B87; B87M1-158; B88M1-159; B89M1-160
Chr02	253351	25139284	1	24885934	M2-2; B90M2-3; M2-4; B91M2-5; M2-6; M2-7; M2-8; M2-9; M2-10; M2-11; M2-12; M2-13; B92M2-14; B93M2-15; M2-16; M2-17; B94M2-18; B95M2-19; B96M2-20; B96; B97M2-22; M2-23; B98; B98M2-25; B99M2-26; B100M2-27; B101M2-28; B102M2-29; B103M2-30; M2-31; M2-32; M2-33; B104M2-34; M2-35; B105M2-36; M2-37; B106M2-38; M2-39; B107M2-40; B108M2-41; M2-42; M2-43; B109; B109M2-44; M2-46; B110M2-47; B111M2-48; B112;…
Chr03	179619	487948	0	308330	B139; B140M3-2; M3-3; M3-4
Chr03	2338321	14586059	1	12247739	B141M3-5; M3-6; M3-7; M3-8; B142M3-9; B143M3-10; M3-11; B144M3-12; B144; M3-13; B145M3-14; B146M3-15; M3-16; M3-17; B147; B147; M3-19; B148M3-20; M3-21; M3-22; B149M3-23; B150M3-24; B151M3-25; B152M3-26; B153M3-27; B153; B154M3-28; B155M3-29; B155; B156M3-30; M3-31; B157M3-32; B158; B158M3-33; M3-34; M3-35; B159M3-36; B160M3-37; M3-38; M3-39; M3-40; M3-41; B161M3-42; B162M3-43; B163M3-45; B164M3-…
Chr03	14586370	21727185	0	7140816	B167; M3-52; M3-53; M3-54; M3-55; B168M3-56; M3-57; M3-58; B169M3-59; M3-60; B170M3-61; M3-62; B171M3-63; M3-64; B172M3-65; B173M3-66; B174M3-67; M3-68; B175M3-69; M3-70; B176M3-71; M3-72; B177M3-73; M3-74; M3-75; M3-76; M3-77; B178M3-78; B179M3-79; B180; B181M3-81; B182M3-82
Chr04	974603	18687863	1	17713261	M4-2; M4-3; M4-4; B183M4-5; B184M4-6; B184; B185M4-7; B186M4-8; M4-9; B187M4-10; B188M4-11; B189M4-12; M4-13; B190M4-14; M4-15; B191M4-16; B192; B192M4-17; M4-18; M4-19; M4-20; B193M4-21; B194M4-22; M4-23; B195M4-24; B196M4-25; M4-26; M4-27; B197M4-28; M4-29; M4-30; B198M4-31; B199M4-32; M4-33; M4-34; M4-35; B200M4-36; B201M4-37; M4-38; B202M4-39; B203M4-40; B204M4-41; B204; B205M4-42; M4-43; B20…
Chr04	18688144	18689376	0	1233	B212M4-51
Chr04	19162290	23910325	1	4748036	B213M4-52; B214M4-53; M4-54; B215M4-55; B216M4-56; M4-57; B217M4-58; B218M4-59; M4-60; B219M4-61; B220M4-62; M4-63; M4-64; B221M4-65; B222M4-66; M4-67; M4-68; M4-69; M4-70; B223M4-71; B224M4-72; M4-73
Chr05	1921982	4571487	0	2649506	M5-2; B225M5-3; B226M5-4; M5-5; B227M5-6; B228M5-7; B229M5-8; B230M5-9; B231M5-10
Chr05	4965586	6175043	1	1209458	M5-11; B232; B232; B233M5-13; B234M5-14; B235M5-15
Chr05	6602670	6602670	0	1	M5-16
Chr05	6941802	22095114	1	15153313	M5-17; B236M5-18; B237M5-19; M5-20; M5-21; M5-22; M5-23; B238M5-24; B239M5-25; M5-26; M5-27; B240M5-28; M5-29; B241M5-30; B242; B242M5-31; M5-32; B243M5-33; B243; M5-34; M5-35; M5-36; M5-37; M5-38; B244M5-39; B245; M5-41; M5-42; M5-43; M5-44; B246M5-45; M5-46; B247M5-47; B248M5-48; B249M5-49
Chr05	22095178	22119457	0	24280	B249; B250
Chr05	22119786	25753123	1	3633338	B250M5-50; B250; B251M5-51; M5-52; B252M5-53; B253M5-54; B254M5-55; B255M5-56; B256M5-57; M5-58; M5-59; M5-60; B257M5-61; B258M5-62; M5-63; M5-64; B259M5-65; M5-66
Chr06	535680	9758765	1	9223086	M6-2; B260M6-3; M6-4; B261M6-5; B262M6-6; M6-7; B263M6-8; B264M6-9; B265M6-10; M6-11; M6-12; B266M6-13; M6-14; M6-15; B267M6-16; M6-17; B268M6-18; B269M6-19; B270M6-20; M6-21; B271M6-22; M6-23; M6-24; B272M6-25; B273M6-26; M6-27; M6-28; M6-29; B274M6-30; B275M6-31; B276M6-32; B277M6-33; B278M6-34; B278; B279
Chr06	9875329	9875329	0	1	M6-36
Chr06	10342476	17228305	1	6885830	B280M6-37; B281M6-38; M6-39; M6-40; M6-41; B282M6-42; M6-43; B283M6-44; M6-45; B284M6-46
Chr06	17785561	27538838	0	9753278	M6-47; M6-48; B285M6-49; M6-50; B286M6-51; B287M6-52; B288M6-53; B289M6-54; M6-55; M6-56; B290M6-57; B291M6-58; B292M6-59; B293M6-60; M6-61; M6-62; M6-63; B294M6-64; M6-65; B295M6-66; M6-67; M6-68; M6-69; B296M6-70; B297M6-71; B298M6-72; B299M6-73; M6-74; M6-75; B300M6-76; B301M6-77; B302M6-78; M6-79; B303M6-80; B304M6-81; M6-82; M6-83; B305M6-84; B306M6-85; B307; B307M6-86; M6-87; B308M6-88; B30…
Chr07	425820	13530832	1	13105013	M7-2; M7-3; B312M7-4; B313M7-5; B314M7-6; M7-7; B315M7-8; B316M7-9; B317M7-10; B318M7-11; M7-12; B319M7-13; M7-14; M7-15; M7-16; B320M7-17; M7-18; M7-19; B321M7-20; M7-21; M7-22; B322M7-23; B323M7-24; B324M7-25; B324; B325M7-26; M7-27; M7-28; B326M7-29; B327M7-30; M7-31; M7-32; M7-33; B328M7-34; M7-35; B329M7-36; M7-37; M7-38
Chr07	14109458	14549425	0	439968	B330M7-39; M7-40; M7-41; B331M7-42; B332M7-43; M7-44
Chr07	14796763	14796763	1	1	M7-45
Chr07	15221220	15221220	0	1	M7-46
Chr08	97346	3365607	1	3268262	B333M8-1; B334M8-2; M8-3; M8-4; M8-5; B335M8-6; B336M8-7; M8-8; M8-9; B337M8-10; B338M8-11
Chr08	3366084	12897236	0	9531153	B338; B339M8-12; B340M8-13; B341M8-14; M8-15; B342M8-16; B343M8-17; M8-18; M8-19; B344M8-20; B345M8-21; B346M8-22; M8-23; B347M8-24; M8-25; B348M8-26; B349M8-27; M8-28; B350; M8-30; M8-31; B351M8-32; B352M8-33; B353M8-34; B354M8-35; B355M8-36; M8-37; B356; B357M8-39; M8-40; M8-41; B358M8-42; B359M8-43; M8-44; B360M8-45; M8-46; B361M8-47; B362M8-48; B363; B364M8-50; B364; B365M8-51; B366M8-52; B36…
Chr08	12917774	12917774	1	1	M8-73
Chr08	13183960	18315139	0	5131180	B379M8-74; M8-75; M8-76; B380M8-77; M8-78; B381M8-79; B382M8-80; M8-81; M8-82; B383M8-83
Chr09	2036818	5248125	0	3211308	B384M9-1; M9-2; B385M9-3; B386M9-4; M9-5; M9-6; M9-7; B387M9-8; B388; M9-10; B389M9-11; B390M9-12; B391M9-13; M9-14; M9-15; B392M9-16
Chr09	5584498	5584498	1	1	M9-17
Chr09	5703073	8511633	0	2808561	B393M9-18; B394M9-19; B395M9-20; B396; B396; M9-22; M9-23; B397M9-24; M9-25; B398M9-26; M9-27; M9-28; B399M9-29; M9-30; B400M9-31; B401M9-32; M9-33; B402M9-34; M9-35; B403M9-36
Chr09	8734240	12857546	1	4123307	B404M9-37; B405M9-38; B406M9-39; B407M9-40; M9-41; M9-42; B408M9-43; M9-44; B409M9-45; B410M9-46; M9-47; M9-48; B411M9-49; B411; B412M9-50; B413M9-51; B414M9-52; B415M9-53; M9-54; B416M9-55; B417M9-56; B418M9-57; B419M9-58; B420M9-59; B421M9-60; M9-61; M9-62; M9-63; B422M9-64; M9-65; M9-66
Chr10	1679134	10012886	1	8333753	B423M10-2; M10-3; M10-4; M10-6; B424M10-7; M10-8; M10-9; B425M10-10; B426M10-11; M10-12; B427M10-13; B428M10-14; M10-15; B429M10-16; M10-17; B430M10-18
Chr10	10012899	22540540	0	12527642	B430; M10-19; M10-20; B431M10-21; B432M10-22; B433M10-23; B434M10-24; B435M10-25; B435; B436M10-26; M10-27; M10-28; M10-29; M10-30; M10-31; M10-32; B437M10-33; M10-34; M10-35; M10-36; M10-37; M10-38; B438M10-39; B439M10-40; M10-41; M10-42; B440M10-43; M10-44; B441M10-45; B442M10-46; B443M10-47; B444M10-48; M10-49; M10-50; M10-51; B445M10-52; B446M10-53; B447M10-54; B448M10-55; B449M10-56; B450M10…
Chr11	375489	5467302	0	5091814	B466M11-2; M11-3; M11-4; B467M11-5; M11-6; B468M11-7; B469M11-8; M11-9; B470M11-10; M11-11; B471M11-12; M11-13; M11-14; M11-15; M11-16
Chr11	6027700	18476839	1	12449140	B472M11-17; M11-18; M11-19; B473M11-20; B474M11-21; M11-22; M11-23; B475M11-24; M11-25; B476M11-26; M11-27; M11-28; B477M11-29; B477; B478M11-30; B479M11-31; B480M11-32; B481M11-33; B482M11-34; B483M11-36; B484; B484M11-37; B485M11-38; B486M11-39; B487M11-40; B488M11-41; B489M11-42; B490M11-43; M11-44; M11-45
Chr12	610996	15504694	1	14893699	B491M12-1; B492M12-2; M12-3; B493M12-4; M12-5; M12-6; B494M12-7; B495M12-8; M12-9; M12-10; M12-11; B496M12-12; B497M12-13; M12-14; B498M12-15; B499M12-16; M12-17; M12-18; M12-19; B500M12-20; B501M12-21; M12-22; B502M12-23; M12-24; M12-25; M12-26; B503M12-27; M12-28; B504M12-29; M12-30; B505M12-31; M12-32; M12-33; M12-34; B506M12-35; M12-36; M12-37
Chr13	425061	15645117	0	15220057	B507; M13-2; B508M13-3; B508; B509M13-4; B510M13-5; M13-6; B511M13-7; M13-8; M13-9; B512M13-10; M13-11; M13-12; B513M13-13; B513; B514M13-14; M13-15; M13-16; B515M13-17; M13-18; B516M13-19; M13-20; B517M13-21; M13-22; M13-23; M13-24; M13-25; B518M13-26; M13-27; B519M13-28; B520M13-29; B521M13-30; M13-31; M13-32; B522M13-33; B522; M13-34; B523M13-35; M13-36; M13-37; M13-38; B524M13-39
Chr14	1366014	10922097	0	9556084	B525M14-1; M14-2; B526M14-3; B526; B527M14-4; B528M14-5; B529M14-6; B530M14-7; M14-8; M14-9; B531M14-10; B532M14-11; M14-12; B533M14-13; B534M14-14; M14-15; M14-16; M14-17; M14-18; B535M14-19; B536; B536M14-20; B537M14-21; B538M14-22; B539M14-23; B540M14-24; B541M14-25; M14-26; B542M14-27; M14-28; B543M14-29; M14-30; M14-31; B544M14-32; M14-33; M14-34; B545M14-35; B546M14-36; B547M14-37; B548M14-…
Chr14	11033433	14597028	1	3563596	M14-56; B559M14-57; M14-58; B560M14-59; M14-60; B561M14-61; B562M14-62; B563M14-63; M14-64; B564M14-65; M14-66
Chr15	297457	14988284	0	14690828	B565M15-1; M15-2; B566M15-3; M15-4; B567M15-5; M15-6; M15-7; B568M15-8; B569; B569M15-9; B570M15-10; M15-11; M15-12; B571M15-13; B572M15-14; B573; B573M15-15; M15-16; M15-17; B574M15-18; B575M15-19; M15-21; B576M15-22; B577M15-23; B578M15-24; B579M15-25; M15-26; M15-27; M15-28; B580M15-29; B581M15-30; B582M15-31; B583M15-32; B584M15-33; B585M15-34; B586; B586M15-35; B586; M15-36; B587M15-37; B588…
Chr16	239936	13960397	0	13720462	B594; B595M16-2; B596M16-3; B597M16-4; B598M16-5; M16-6; B599M16-7; B600M16-8; M16-9; B601M16-10; M16-11; M16-12; B602M16-13; B603M16-14; M16-15; M16-16; B604M16-17; B605; B605M16-18; B606; B606M16-19; M16-20; B607M16-21; B608M16-22; B609; B609M16-23; M16-24; B610M16-25; M16-26; B611M16-27; B611; B612M16-28; M16-29
Chr17	2789925	12991986	0	10202062	M17-2; M17-3; M17-5; B614M17-6; B615M17-7; B616M17-8; B617; B618M17-10; M17-11; B619M17-12; M17-13; B620M17-14; M17-15; M17-16; B621M17-17; B622M17-18; B623M17-19; B623; M17-20; M17-21; B624M17-22; B625M17-23; B626M17-24
Chr17	13351097	15368327	1	2017231	B627M17-25; B628M17-26; M17-27; B629M17-28; B630M17-29; M17-30; B631M17-31; M17-32; M17-33; M17-34
Chr18	29390	1087570	1	1058181	B632M18-1; M18-2; M18-3
Chr18	1453373	16672854	0	15219482	B633M18-4; M18-5; B634M18-6; M18-7; M18-8; M18-9; M18-10; B635; M18-12; B636M18-13; B637M18-14; B638M18-16; M18-17; B639M18-18; B640M18-19; M18-20; B641M18-21; B642M18-22; B643M18-23; B643; B644M18-24; B645; B645M18-25; B646M18-26; B646; M18-27; B647M18-28; M18-29; M18-30
Chr19	1559887	15896140	1	14336254	B648M19-1; M19-2; M19-3; B649M19-4; B650M19-5; M19-6; M19-7; B651M19-8; M19-9; M19-10; B652M19-11; B653M19-12; M19-13; M19-14; M19-15; B654M19-16; B654; B655M19-17; M19-18; B656M19-19; B657M19-20; M19-21; B658M19-22; M19-23

## Sheet: CD-C32-2
Chromosome	Start	End	Phase	Length	Discription (Mi-j:the jth SNP in linkage group i; BkMi-j: the Mi-j SNP is within haplotype block k)
Chr01	400491	3508856	1	3108366	B1M1-1; M1-2; B2M1-3; M1-4; B3M1-5; B4M1-6; B5M1-7; M1-8; M1-9; M1-10; M1-11; B6M1-12; B7M1-13
Chr01	3859655	29911118	0	26051464	M1-14; M1-15; B8M1-16; B9M1-17; M1-18; M1-19; M1-20; B10M1-21; M1-22; B11M1-23; B12M1-24; M1-25; B13M1-26; B14M1-27; M1-28; B15; B16M1-30; B17M1-31; B18M1-32; M1-33; M1-34; M1-35; B19M1-36; M1-37; B20M1-38; B21M1-39; B22M1-40; B23M1-41; M1-42; M1-43; M1-44; M1-45; B24M1-46; M1-47; M1-48; M1-49; B25M1-50; M1-51; B26M1-52; B27M1-53; B28M1-54; B29; B29M1-55; M1-56; M1-57; B30M1-58; B31M1-59; B32M1-6…
Chr01	30144719	30144719	1	1	M1-108
Chr01	30295503	39971988	0	9676486	B57M1-109; B58M1-110; B59M1-111; M1-112; M1-113; B60M1-114; B61M1-115; B62M1-116; M1-117; B63M1-118; B64M1-119; B65M1-120; B66M1-121; B67M1-122; B68M1-123; B69M1-124; M1-125; B70M1-126; M1-127; B71M1-128; B72M1-129; B72; B73M1-130; M1-131; B74M1-132; B75M1-133; B76M1-134; B77M1-135; M1-136
Chr01	41107485	50311944	1	9204460	B78M1-137; M1-138; M1-139; B79M1-140; B80M1-141; M1-142; M1-143; B81M1-144; B81; M1-145; M1-146; B82M1-147; B83M1-148; M1-149; B84M1-150; B85M1-151; M1-152; M1-153; M1-154; M1-155; M1-156; B86M1-157; B87M1-158; B88M1-159; B89M1-160
Chr02	253351	25139284	1	24885934	M2-2; B90M2-3; M2-4; B91M2-5; M2-6; M2-7; M2-8; M2-9; M2-10; M2-11; M2-12; M2-13; B92M2-14; B93M2-15; M2-16; M2-17; B94M2-18; B95M2-19; B96M2-20; B97M2-22; M2-23; B98; B98M2-25; B99M2-26; B100M2-27; B101M2-28; B102M2-29; B103M2-30; B103; M2-31; M2-32; M2-33; B104M2-34; M2-35; B105M2-36; M2-37; B106M2-38; M2-39; B107M2-40; B108M2-41; M2-42; M2-43; B109M2-44; M2-45; M2-46; B110M2-47; B111; B111M2-4…
Chr03	179619	356527	0	176909	B139; B140M3-2
Chr03	482289	21728068	1	21245780	M3-3; M3-4; B141M3-5; M3-6; M3-7; M3-8; B142M3-9; B143M3-10; M3-11; B144M3-12; B144; M3-13; B145M3-14; B146; B146M3-15; M3-16; M3-17; B147; B147; M3-19; B148M3-20; M3-21; M3-22; B149; B149M3-23; B150M3-24; B151M3-25; B152M3-26; B153M3-27; B153; B154M3-28; B155M3-29; B155; B156M3-30; M3-31; B157M3-32; B158M3-33; M3-34; M3-35; B159M3-36; B160M3-37; M3-38; M3-39; M3-40; M3-41; B161M3-42; B161; B162M…
Chr04	974603	2943849	1	1969247	M4-2; M4-3; M4-4; B183M4-5; B184M4-6; B184; B185M4-7; B186M4-8; M4-9; B187M4-10
Chr04	3397415	23910325	0	20512911	B188M4-11; B189M4-12; M4-13; B190M4-14; M4-15; B191M4-16; B192M4-17; M4-18; M4-19; M4-20; B193M4-21; B194M4-22; M4-23; B195M4-24; B196M4-25; M4-26; M4-27; B197M4-28; M4-29; M4-30; B198M4-31; B199M4-32; M4-33; M4-34; M4-35; B200M4-36; B201M4-37; M4-38; B202M4-39; B203; B203M4-40; B204M4-41; B205M4-42; M4-43; B206M4-44; M4-45; B207M4-46; B208M4-47; B209M4-48; B210M4-49; B211M4-50; B212M4-51; B213M4…
Chr05	1921982	6175043	1	4253062	M5-2; B225M5-3; B226M5-4; M5-5; B227M5-6; B228M5-7; B229M5-8; B230M5-9; B231M5-10; M5-11; B232; B232; B233M5-13; B234M5-14; B235M5-15
Chr05	6602670	6602670	0	1	M5-16
Chr05	6941802	22095114	1	15153313	M5-17; B236M5-18; B237M5-19; M5-20; M5-21; M5-22; M5-23; B238M5-24; B239M5-25; M5-26; M5-27; B240M5-28; M5-29; B241M5-30; B242M5-31; M5-32; B243M5-33; B243; M5-34; M5-35; M5-36; M5-37; M5-38; B244M5-39; B245M5-40; M5-41; M5-42; M5-43; M5-44; B246M5-45; M5-46; B247M5-47; B248M5-48; B249M5-49
Chr05	22095178	22119457	0	24280	B249; B250
Chr05	22119786	23111522	1	991737	B250M5-50; B251M5-51; M5-52; B252M5-53; B252; B253M5-54; B254M5-55
Chr05	23111875	25753123	0	2641249	B254; B255M5-56; B256M5-57; M5-58; M5-59; M5-60; B257M5-61; B258M5-62; M5-63; M5-64; B259M5-65; M5-66
Chr06	535680	9759605	1	9223926	M6-2; B260M6-3; M6-4; B261M6-5; B262M6-6; M6-7; B263M6-8; B264M6-9; B265M6-10; M6-11; M6-12; B266M6-13; M6-14; M6-15; B267M6-16; M6-17; B268M6-18; B269M6-19; B270M6-20; M6-21; B271M6-22; M6-23; M6-24; B272M6-25; B273M6-26; M6-27; M6-28; M6-29; B274M6-30; B275M6-31; B276M6-32; B277M6-33; B278M6-34; B279M6-35
Chr06	9875329	9875329	0	1	M6-36
Chr06	10342476	10342717	1	242	B280M6-37
Chr06	10342755	10404630	0	61876	B280; B281
Chr06	10404976	27538838	1	17133863	B281M6-38; M6-39; M6-40; M6-41; B282M6-42; M6-43; B283M6-44; M6-45; B284M6-46; M6-47; M6-48; B285M6-49; M6-50; B286M6-51; B287M6-52; B288M6-53; B289M6-54; M6-55; M6-56; B290M6-57; B291M6-58; B292M6-59; B293; B293; M6-61; M6-62; M6-63; B294M6-64; M6-65; B295M6-66; M6-67; M6-68; M6-69; B296M6-70; B297M6-71; B297; B298M6-72; B299M6-73; M6-74; M6-75; B300M6-76; B301M6-77; B302M6-78; M6-79; B303M6-80;…
Chr07	425820	15221220	1	14795401	M7-2; M7-3; B312M7-4; B313M7-5; B314M7-6; M7-7; B315M7-8; B316M7-9; B317M7-10; B318M7-11; M7-12; B319M7-13; M7-14; M7-15; M7-16; B320M7-17; M7-18; M7-19; B321M7-20; M7-21; M7-22; B322M7-23; B323M7-24; B324M7-25; B324; B325M7-26; M7-27; M7-28; B326M7-29; B327M7-30; M7-31; M7-32; M7-33; B328M7-34; M7-35; B329M7-36; M7-37; M7-38; B330M7-39; M7-40; M7-41; B331M7-42; B332M7-43; M7-44; M7-45; M7-46
Chr08	97346	12897236	0	12799891	B333M8-1; B334M8-2; M8-3; M8-4; M8-5; B335M8-6; B336M8-7; M8-8; M8-9; B337M8-10; B338; B338M8-11; B339M8-12; B340M8-13; B341M8-14; M8-15; B342M8-16; B343M8-17; M8-18; M8-19; B344M8-20; B345M8-21; B346M8-22; M8-23; B347M8-24; M8-25; B348M8-26; B349M8-27; M8-28; B350M8-29; M8-30; M8-31; B351M8-32; B352M8-33; B353M8-34; B354M8-35; B355M8-36; M8-37; B356M8-38; B357M8-39; M8-40; M8-41; B358M8-42; B359…
Chr08	12917774	12917774	1	1	M8-73
Chr08	13183960	18315139	0	5131180	B379M8-74; M8-75; M8-76; B380M8-77; M8-78; B381M8-79; B382M8-80; M8-81; M8-82; B383M8-83
Chr09	2036818	12857546	1	10820729	B384M9-1; M9-2; B385M9-3; B386M9-4; M9-5; M9-6; M9-7; B387M9-8; B388M9-9; M9-10; B389M9-11; B390M9-12; B391M9-13; M9-14; M9-15; B392M9-16; M9-17; B393; B393M9-18; B394M9-19; B395M9-20; B396M9-21; M9-22; M9-23; B397M9-24; M9-25; B398M9-26; M9-27; M9-28; B399M9-29; M9-30; B400M9-31; B401M9-32; M9-33; B402M9-34; M9-35; B403M9-36; B404M9-37; B405M9-38; B406M9-39; B407M9-40; M9-41; B408M9-43; M9-44; B…
Chr10	1679134	22540540	1	20861407	B423M10-2; M10-3; M10-4; M10-5; M10-6; B424M10-7; M10-8; M10-9; B425M10-10; B426M10-11; M10-12; B427; B428M10-14; M10-15; B429M10-16; M10-17; B430M10-18; M10-19; M10-20; B431M10-21; B432M10-22; B433M10-23; B434M10-24; B435M10-25; B436M10-26; M10-27; M10-28; M10-29; M10-30; M10-31; M10-32; B437M10-33; M10-34; M10-35; M10-36; M10-37; M10-38; B438M10-39; B439M10-40; M10-41; M10-42; B440M10-43; M10-4…
Chr11	375489	4530855	1	4155367	B466M11-2; M11-3; M11-4; B467M11-5; M11-6; B468M11-7; B469M11-8; M11-9; B470M11-10; M11-11; B471M11-12
Chr11	4584257	4584257	0	1	M11-13
Chr11	4667233	15152476	1	10485244	M11-14; M11-15; M11-16; B472M11-17; M11-18; M11-19; B473M11-20; B474M11-21; M11-22; M11-23; B475M11-24; M11-25; B476M11-26; M11-27; M11-28; B477M11-29; B478; B479M11-31; B480M11-32; B481M11-33; B482M11-34
Chr11	16109331	18476839	0	2367509	M11-35; B483M11-36; B484M11-37; B485M11-38; B486M11-39; B487M11-40; B488M11-41; B489M11-42; B490M11-43; M11-44; M11-45
Chr12	610996	15504694	1	14893699	B491M12-1; B492M12-2; M12-3; B493M12-4; M12-5; M12-6; B494M12-7; B495M12-8; M12-9; M12-10; M12-11; B496M12-12; B497M12-13; M12-14; B498M12-15; B499M12-16; M12-17; M12-18; M12-19; B500M12-20; B501M12-21; M12-22; B502M12-23; M12-24; M12-25; M12-26; B503M12-27; M12-28; B504M12-29; M12-30; B505M12-31; M12-32; M12-33; M12-34; B506M12-35; M12-36; M12-37
Chr13	425061	1864592	0	1439532	B507; M13-2; B508M13-3; B509; B509M13-4; B510M13-5; M13-6; B511M13-7; M13-8; M13-9; B512M13-10
Chr13	2599591	15645117	1	13045527	M13-11; M13-12; B513M13-13; B514M13-14; M13-15; M13-16; B515M13-17; M13-18; B516M13-19; M13-20; B517M13-21; M13-22; M13-23; M13-24; M13-25; B518M13-26; M13-27; B519M13-28; B520M13-29; B521M13-30; M13-31; M13-32; B522M13-33; M13-34; B523M13-35; M13-36; M13-37; M13-38; B524M13-39
Chr14	1366014	2887230	1	1521217	B525M14-1; M14-2; B526; B527M14-4; B528M14-5; B529; B529M14-6; B530M14-7; M14-8
Chr14	3100111	3100111	0	1	M14-9
Chr14	3415492	14597028	1	11181537	B531M14-10; B532; B532M14-11; M14-12; B533M14-13; B534M14-14; M14-15; M14-16; M14-17; M14-18; B535M14-19; B536M14-20; B537M14-21; B538M14-22; B539; B539M14-23; B540M14-24; B541M14-25; M14-26; B542; B542M14-27; M14-28; B543M14-29; M14-30; M14-31; B544M14-32; B544; M14-33; M14-34; B545M14-35; B546M14-36; B547M14-37; B548M14-38; B549M14-39; B549; B550M14-40; B550; M14-41; B551M14-42; B552M14-43; B55…
Chr15	297457	2907023	0	2609567	B565M15-1; M15-2; B566M15-3; M15-4; B567M15-5; M15-6; M15-7; B568M15-8; B569; B569M15-9; B570M15-10; M15-11; M15-12
Chr15	3416553	14988284	1	11571732	B571M15-13; B572M15-14; B573M15-15; M15-16; M15-17; B574M15-18; B575; B575M15-19; M15-21; B576M15-22; B577; B577M15-23; B578M15-24; B579M15-25; M15-26; M15-27; B580M15-29; B581M15-30; B582M15-31; B583M15-32; B584M15-33; B585M15-34; B586; B586M15-35; M15-36; B587M15-37; B588M15-38; B589M15-39; B590M15-40; M15-41; B591M15-42; B591; B592M15-43; B593M15-44; M15-45; M15-46; M15-47; M15-48
Chr16	239936	2072318	1	1832383	B594; B595M16-2; B596M16-3; B597M16-4; B598M16-5; M16-6
Chr16	2635089	13960397	0	11325309	B599M16-7; B600M16-8; M16-9; B601M16-10; M16-11; M16-12; B602M16-13; B603M16-14; M16-15; M16-16; B604M16-17; B605M16-18; B606M16-19; M16-20; B607M16-21; B608M16-22; B609M16-23; M16-24; B610M16-25; M16-26; B611M16-27; B612M16-28; M16-29
Chr17	2789925	15368327	1	12578403	M17-2; M17-3; B613M17-4; M17-5; B614M17-6; B615M17-7; B616M17-8; B617M17-9; B618M17-10; M17-11; B619; B619M17-12; M17-13; B620; B620M17-14; M17-15; M17-16; B621M17-17; B622M17-18; B623M17-19; M17-20; M17-21; B624M17-22; B625M17-23; B626M17-24; B627M17-25; B628M17-26; M17-27; B629M17-28; B630M17-29; M17-30; B631M17-31; M17-32; M17-33; M17-34
Chr18	29390	13917132	0	13887743	B632M18-1; M18-2; M18-3; B633M18-4; M18-5; B634M18-6; M18-7; M18-8; M18-9; M18-10; B635; M18-12; B636M18-13; B637M18-14; M18-15; B638M18-16; B638; M18-17; B639M18-18; B640M18-19; M18-20; B641M18-21; B642M18-22; B643M18-23; B644M18-24; B645M18-25; B646M18-26; M18-27; B647M18-28
Chr18	16244364	16672854	1	428491	M18-29; M18-30
Chr19	1559887	2234737	0	674851	B648M19-1; M19-2; M19-3
Chr19	2433461	15896140	1	13462680	B649M19-4; B649; B650M19-5; M19-6; M19-7; B651M19-8; M19-9; M19-10; B652M19-11; B653M19-12; M19-13; M19-14; M19-15; B654; B654M19-16; B655M19-17; M19-18; B656M19-19; B657M19-20; M19-21; B658M19-22; M19-23

## Sheet: CD-C5-3
Chromosome	Start	End	Phase	Length	Discription (Mi-j:the jth SNP in linkage group i; BkMi-j: the Mi-j SNP is within haplotype block k)
Chr01	400491	3022752	1	2622262	B1M1-1; M1-2; B2M1-3; M1-4; B3M1-5; B4M1-6; B5M1-7; M1-8; M1-9; M1-10; M1-11
Chr01	3228866	11715196	0	8486331	B6; B7M1-13; M1-14; M1-15; B8M1-16; B9M1-17; M1-18; M1-19; M1-20; B10M1-21; M1-22; B11M1-23; B12M1-24; M1-25; B13M1-26; B14M1-27; M1-28; B15M1-29; B16M1-30; B17M1-31; B18M1-32; M1-33; M1-34; M1-35; B19M1-36; M1-37; B20M1-38; B21M1-39; B22M1-40; B23M1-41; M1-42; M1-43; M1-44; M1-45; B24M1-46; M1-47; M1-48; M1-49; B25M1-50; M1-51; B26M1-52; B27M1-53; B28M1-54
Chr01	11851174	42350727	1	30499554	B29M1-55; M1-56; M1-57; B30M1-58; B31M1-59; B32M1-60; M1-61; B33M1-62; M1-63; B34M1-64; B35M1-65; M1-66; M1-67; M1-68; M1-69; B36M1-70; B37M1-71; M1-72; B38M1-73; B39; B39M1-74; M1-75; B40M1-76; B41M1-77; B42M1-78; M1-79; B43M1-80; B44M1-81; M1-82; M1-83; M1-84; B45M1-85; M1-86; M1-87; B46M1-88; M1-89; B47M1-90; B47; B48M1-91; B49M1-92; B50M1-93; B51M1-94; M1-95; M1-96; M1-97; M1-98; M1-99; B52M1…
Chr01	42906391	50311944	0	7405554	M1-143; B81M1-144; M1-146; B82M1-147; B83M1-148; M1-149; B84M1-150; B85M1-151; M1-152; M1-153; M1-154; M1-155; M1-156; B86M1-157; B87M1-158; B88M1-159; B89M1-160
Chr02	253351	3290251	0	3036901	M2-2; B90M2-3; M2-4; B91M2-5; M2-6; M2-7; M2-8; M2-9; M2-10; M2-11; M2-12; M2-13; B92; B92M2-14
Chr02	3708246	4396668	1	688423	B93M2-15; M2-16; M2-17; B94M2-18; B95M2-19; B96M2-20
Chr02	4650413	4650413	0	1	M2-21
Chr02	4728819	9322344	1	4593526	B97M2-22; M2-23; B98; B98M2-25; B99M2-26; B100M2-27; B101M2-28; B102M2-29; B103M2-30; M2-31; M2-32; M2-33; B104M2-34; M2-35; B105M2-36; M2-37; B106M2-38; M2-39; B107M2-40; B108M2-41; M2-42; M2-43
Chr02	9507838	23950667	0	14442830	B109M2-44; M2-45; M2-46; B110; B110M2-47; B111M2-48; B112; M2-50; B113M2-51; B114M2-52; B115M2-53; B116M2-54; B117M2-55; B118M2-56; M2-57; B119M2-58; M2-59; M2-60; B120M2-61; B121M2-62; B122M2-63; B123M2-64; B124M2-65; B125M2-66; M2-67; B126M2-68; B127M2-69; B128M2-70; M2-71; M2-72; M2-73; M2-74; B129M2-75; M2-76; M2-77; M2-78; B130M2-79; M2-80; B131M2-81; B132; B132M2-82; M2-83; M2-84; B133M2-85…
Chr02	24151578	25139284	1	987707	B136M2-89; B137M2-90; M2-91; M2-92; B138M2-93; M2-94; M2-95
Chr03	355806	4154624	0	3798819	B140M3-2; M3-3; M3-4; B141M3-5; M3-6; M3-7; M3-8; B142M3-9; B143M3-10
Chr03	6054221	21728068	1	15673848	M3-11; B144M3-12; B144; M3-13; B145M3-14; B146M3-15; M3-16; M3-17; B147; B147; M3-19; B148M3-20; M3-21; M3-22; B149; B149M3-23; B150M3-24; B151M3-25; B152M3-26; B153M3-27; B153; B154M3-28; B155M3-29; B155; B156M3-30; M3-31; B157M3-32; B158M3-33; M3-34; M3-35; B159; B159M3-36; B160M3-37; M3-38; M3-39; M3-40; M3-41; B161M3-42; B162M3-43; M3-44; B163M3-45; B164M3-46; M3-47; B165M3-48; M3-49; B166M3-…
Chr04	974603	6908964	1	5934362	M4-2; M4-3; M4-4; B183M4-5; B184M4-6; B184; B185M4-7; B186M4-8; M4-9; B187M4-10; B188M4-11; B189M4-12; M4-13; B190M4-14; M4-15; B191M4-16; B192M4-17; M4-18; M4-19; M4-20; B193M4-21; B194M4-22; M4-23; B195M4-24; B196M4-25
Chr04	7151875	7151875	0	1	M4-26
Chr04	7288874	9302439	1	2013566	M4-27; B197M4-28; M4-29; M4-30; B198M4-31; B199M4-32; M4-33; M4-34
Chr04	10206662	10206662	0	1	M4-35
Chr04	10682375	22950271	1	12267897	B200M4-36; B201M4-37; M4-38; B202M4-39; B203M4-40; B204M4-41; B204; B205M4-42; M4-43; B206M4-44; M4-45; B207M4-46; B208M4-47; B209M4-48; B210M4-49; B211M4-50; B212M4-51; B213M4-52; B214M4-53; M4-54; B215M4-55; B216M4-56; M4-57; B217M4-58; B218M4-59; M4-60; B219M4-61; B220M4-62; M4-63; M4-64; B221M4-65; B222; B222M4-66; M4-67; M4-68; M4-69; M4-70; B223
Chr04	22950629	23910325	0	959697	B223M4-71; B224; B224M4-72; M4-73
Chr05	1921982	25753123	1	23831142	M5-2; B225M5-3; B226M5-4; M5-5; B227; B227M5-6; B228M5-7; B229M5-8; B230M5-9; B231M5-10; M5-11; B232; B232; B233M5-13; B234M5-14; B235M5-15; M5-16; M5-17; B236M5-18; B237M5-19; M5-20; M5-21; M5-22; M5-23; B238M5-24; B239M5-25; M5-26; M5-27; B240M5-28; M5-29; B241M5-30; B242; B242M5-31; M5-32; B243M5-33; B243; M5-34; M5-35; M5-36; M5-37; M5-38; B244M5-39; B245M5-40; M5-41; M5-42; M5-43; M5-44; B24…
Chr06	535680	6584861	0	6049182	M6-2; B260M6-3; M6-4; B261M6-5; B262M6-6; M6-7; B263M6-8; B264M6-9; B265M6-10; M6-11; M6-12; B266M6-13; M6-14; M6-15; B267M6-16; B267; M6-17; B268M6-18; B269M6-19; B270M6-20; M6-21; B271; B271M6-22
Chr06	8007961	9759605	1	1751645	M6-23; M6-24; B272M6-25; B273M6-26; M6-27; M6-28; M6-29; B274M6-30; B275M6-31; B276M6-32; B277M6-33; B278M6-34; B279M6-35
Chr06	9875329	9875329	0	1	M6-36
Chr06	10342476	11877347	1	1534872	B280M6-37; B281M6-38; M6-39; M6-40; M6-41; B282M6-42; M6-43
Chr06	12762235	27538838	0	14776604	B283M6-44; M6-45; B284M6-46; M6-47; M6-48; B285M6-49; M6-50; B286M6-51; B287M6-52; B288M6-53; B289M6-54; M6-55; M6-56; B290M6-57; B291M6-58; B292M6-59; B293M6-60; M6-61; M6-62; M6-63; B294M6-64; M6-65; B295M6-66; M6-67; M6-68; M6-69; B296M6-70; B297M6-71; B298M6-72; B299M6-73; M6-74; M6-75; B300M6-76; B301M6-77; B302M6-78; M6-79; B303M6-80; B304M6-81; M6-82; M6-83; B305M6-84; B306M6-85; B307; B30…
Chr07	425820	8693805	0	8267986	M7-2; M7-3; B312M7-4; B313M7-5; B314M7-6; M7-7; B315M7-8; B316M7-9; B317M7-10; B318M7-11; M7-12; B319M7-13; M7-14; M7-15; M7-16; B320M7-17; M7-18; M7-19; B321M7-20; M7-21; M7-22; B322M7-23; B323M7-24; B324M7-25; B325M7-26
Chr07	9177987	15221220	1	6043234	M7-27; M7-28; B326M7-29; B327M7-30; M7-31; M7-32; M7-33; B328M7-34; M7-35; B329M7-36; M7-37; M7-38; B330M7-39; M7-40; M7-41; B331M7-42; B332M7-43; M7-44; M7-45; M7-46
Chr08	97346	5378066	1	5280721	B333M8-1; B334M8-2; M8-3; M8-4; M8-5; B335M8-6; B336M8-7; M8-8; M8-9; B337M8-10; B338; B338M8-11; B339M8-12; B340M8-13; B341M8-14; M8-15; B342M8-16; B343M8-17; M8-18; M8-19; B344M8-20; B345M8-21; B346M8-22; M8-23; B347M8-24; M8-25
Chr08	5900114	18315139	0	12415026	B348M8-26; B349M8-27; M8-28; B350M8-29; M8-30; M8-31; B351M8-32; B352M8-33; B353M8-34; B354M8-35; B355M8-36; M8-37; B356M8-38; B357M8-39; M8-40; M8-41; B358M8-42; B359M8-43; M8-44; B360M8-45; B360; M8-46; B361M8-47; B362M8-48; B363M8-49; B364M8-50; B364; B365M8-51; B366M8-52; B367M8-53; M8-54; M8-55; M8-56; M8-57; B368M8-58; B369M8-59; B370M8-60; B371M8-61; M8-62; M8-63; B372M8-64; B372; B373M8-6…
Chr09	2036818	5248125	0	3211308	B384M9-1; M9-2; B385M9-3; B386M9-4; M9-5; M9-6; M9-7; B387M9-8; B388M9-9; M9-10; B389M9-11; B390M9-12; B391M9-13; M9-14; M9-15; B392M9-16
Chr09	5584498	5584498	1	1	M9-17
Chr09	5702534	12266407	0	6563874	B393M9-18; B394M9-19; B395M9-20; B396M9-21; M9-22; M9-23; B397M9-24; M9-25; B398M9-26; M9-27; M9-28; B399M9-29; M9-30; B400M9-31; B401M9-32; M9-33; B402M9-34; M9-35; B403M9-36; B404M9-37; B404; B405M9-38; B406M9-39; B407M9-40; M9-41; M9-42; B408M9-43; M9-44; B409M9-45; B410M9-46; M9-47; M9-48; B411M9-49; B411; B412M9-50; B413M9-51; B414M9-52; B415M9-53; M9-54; B416M9-55; B417M9-56; B418M9-57; B41…
Chr09	12555822	12857546	1	301725	B422M9-64; M9-65; M9-66
Chr10	1679134	19094737	1	17415604	B423M10-2; M10-3; M10-4; M10-5; M10-6; B424M10-7; M10-8; M10-9; B425M10-10; B426M10-11; M10-12; B427; B427; B428M10-14; M10-15; B429M10-16; M10-17; B430M10-18; M10-19; M10-20; B431M10-21; B432M10-22; B433M10-23; B434M10-24; B435M10-25; B436M10-26; M10-27; M10-28; M10-29; M10-30; M10-31; M10-32; B437M10-33; M10-34; M10-35; M10-36; M10-37; M10-38; B438M10-39; B439M10-40; M10-41; M10-42; B440M10-43;…
Chr10	19422495	22540540	0	3118046	M10-70; B456; B456M10-71; M10-72; M10-73; B457M10-74; M10-75; B458M10-76; B459M10-77; B460M10-79; B461M10-80; M10-81; B462M10-82; B463M10-83; M10-84; B464M10-85; B465M10-86; M10-87; M10-88
Chr11	375489	13348499	0	12973011	B466M11-2; M11-3; M11-4; B467M11-5; M11-6; B468M11-7; B469M11-8; M11-9; B470M11-10; M11-11; B471M11-12; M11-13; M11-14; M11-15; M11-16; B472M11-17; M11-18; M11-19; B473M11-20; B474M11-21; M11-22; M11-23; B475M11-24; M11-25; B476M11-26; M11-27; M11-28; B477M11-29
Chr11	13519063	18476839	1	4957777	B478M11-30; B478; B479M11-31; B480M11-32; B481M11-33; B482M11-34; B483M11-36; B484; B484M11-37; B485M11-38; B486M11-39; B487M11-40; B488M11-41; B489M11-42; B490M11-43; M11-44; M11-45
Chr12	610996	15504694	0	14893699	B491M12-1; B492M12-2; M12-3; B493M12-4; M12-5; M12-6; B494M12-7; B495M12-8; M12-9; M12-10; M12-11; B496M12-12; B496; B497M12-13; M12-14; B498M12-15; B498; B499M12-16; M12-17; M12-18; M12-19; B500M12-20; B501M12-21; M12-22; B502M12-23; M12-24; M12-25; M12-26; B503M12-27; M12-28; B504M12-29; M12-30; B505M12-31; M12-32; M12-33; M12-34; B506M12-35; M12-36; M12-37
Chr13	424601	2599591	0	2174991	B507; M13-2; B508M13-3; B509M13-4; B510M13-5; M13-6; B511M13-7; M13-8; M13-9; B512M13-10; M13-11
Chr13	3189042	15645117	1	12456076	M13-12; B513M13-13; B514M13-14; M13-15; M13-16; B515M13-17; M13-18; B516M13-19; M13-20; B517M13-21; M13-22; M13-23; M13-24; M13-25; B518M13-26; M13-27; B519M13-28; B520; B520; B521M13-30; M13-31; M13-32; B522M13-33; M13-34; B523M13-35; M13-36; M13-37; M13-38; B524M13-39
Chr14	1366014	14597028	0	13231015	B525M14-1; M14-2; B526M14-3; B526; B527M14-4; B528M14-5; B529M14-6; B530M14-7; M14-8; M14-9; B531M14-10; B532M14-11; M14-12; B533M14-13; B534M14-14; M14-15; M14-16; M14-17; M14-18; B535M14-19; B536M14-20; B537M14-21; B538M14-22; B539; B539M14-23; B540M14-24; B541M14-25; M14-26; B542M14-27; M14-28; B543M14-29; M14-30; M14-31; B544M14-32; M14-33; M14-34; B545M14-35; B546M14-36; B547M14-37; B548M14-…
Chr15	297457	14988284	1	14690828	B565M15-1; M15-2; B566M15-3; M15-4; B567M15-5; M15-6; M15-7; B568M15-8; B569M15-9; B570M15-10; M15-11; M15-12; B571; B571M15-13; B572M15-14; B573M15-15; M15-16; M15-17; B574M15-18; B575; B575M15-19; M15-21; B576M15-22; B577M15-23; B578M15-24; B579M15-25; M15-26; M15-27; M15-28; B580M15-29; B581M15-30; B582M15-31; B583M15-32; B584M15-33; B585M15-34; B586; B586M15-35; M15-36; B587M15-37; B588M15-38…
Chr16	239936	13960397	1	13720462	B594; B595M16-2; B596M16-3; B597M16-4; B598M16-5; M16-6; B599; B599M16-7; B600M16-8; M16-9; B601M16-10; M16-11; M16-12; B602; B602M16-13; B603M16-14; B603; M16-15; M16-16; B604M16-17; B605M16-18; B606M16-19; M16-20; B607M16-21; B608M16-22; B609M16-23; M16-24; B610M16-25; M16-26; B611M16-27; B612M16-28; B612; M16-29
Chr17	2789925	15368327	1	12578403	M17-2; M17-3; B613M17-4; M17-5; B614M17-6; B615M17-7; B616M17-8; B617M17-9; B618M17-10; M17-11; B619M17-12; M17-13; B620; B620M17-14; M17-15; M17-16; B621; B621M17-17; B622M17-18; B623M17-19; M17-20; M17-21; B624M17-22; B625; B625; B626M17-24; B627M17-25; B627; B628M17-26; M17-27; B629M17-28; B629; B630M17-29; M17-30; B631M17-31; M17-32; M17-33; M17-34
Chr18	29390	589483	0	560094	B632M18-1; M18-2
Chr18	1087570	12448493	1	11360924	M18-3; B633M18-4; M18-5; B634M18-6; M18-7; M18-8; M18-9; M18-10; B635; M18-12; B636M18-13; B637M18-14; M18-15; B638M18-16; B638; M18-17; B639M18-18; B640M18-19; M18-20; B641M18-21; B642M18-22; B643M18-23
Chr18	12449208	12518818	0	69611	B643; B644
Chr18	12518870	16672854	1	4153985	B644M18-24; B645M18-25; B646M18-26; M18-27; B647M18-28; M18-29; M18-30
Chr19	1559887	1560717	0	831	B648M19-1
Chr19	2091618	12756293	1	10664676	M19-2; M19-3; B649M19-4; B650; B650M19-5; M19-6; M19-7; B651M19-8; B651; M19-9; M19-10; B652M19-11; B653M19-12; M19-13; M19-14; M19-15; B654M19-16; B654; B655M19-17; M19-18; B656M19-19; B657M19-20; M19-21; B658M19-22
Chr19	12756967	15896140	0	3139174	B658; M19-23

## Sheet: CD-3-12
Chromosome	Start	End	Phase	Length	Discription (Mi-j:the jth SNP in linkage group i; BkMi-j: the Mi-j SNP is within haplotype block k)
Chr01	400491	30298567	1	29898077	B1M1-1; M1-2; B2M1-3; M1-4; B3M1-5; B4M1-6; B5M1-7; M1-8; M1-9; M1-10; M1-11; B6M1-12; B7M1-13; M1-14; M1-15; B8M1-16; B9M1-17; M1-18; M1-19; M1-20; B10M1-21; M1-22; B11M1-23; B12M1-24; M1-25; B13M1-26; B14M1-27; M1-28; B15M1-29; B16M1-30; B17M1-31; B18M1-32; M1-33; M1-34; M1-35; B19M1-36; M1-37; B20M1-38; B21M1-39; B22M1-40; B23M1-41; B23; M1-42; M1-43; M1-44; M1-45; B24M1-46; B24; M1-47; M1-48;…
Chr01	30966747	44548540	0	13581794	B58M1-110; B59M1-111; M1-112; M1-113; B60M1-114; B61M1-115; B62M1-116; M1-117; B63M1-118; B64M1-119; B65M1-120; B66M1-121; B67M1-122; B68M1-123; B69M1-124; M1-125; B70M1-126; M1-127; B71M1-128; B72M1-129; B73M1-130; M1-131; B74M1-132; B75M1-133; B76M1-134; B77M1-135; M1-136; B78M1-137; M1-138; M1-139; B79M1-140; B80M1-141; M1-142; M1-143; B81; B81M1-144; B81; M1-145; M1-146; B82M1-147; B83M1-148;…
Chr01	47209788	50311944	1	3102157	B84M1-150; B85M1-151; M1-152; M1-153; M1-154; M1-155; M1-156; B86M1-157; B87M1-158; B88M1-159; B89M1-160
Chr02	253351	9509359	0	9256009	M2-2; B90M2-3; M2-4; B91M2-5; M2-6; M2-8; M2-9; M2-10; M2-11; M2-12; M2-13; B92; B92M2-14; B93M2-15; M2-16; M2-17; B94M2-18; B95; B95M2-19; B96M2-20; M2-21; B97M2-22; M2-23; B98M2-25; B99M2-26; B100M2-27; B101M2-28; B102M2-29; B103M2-30; M2-31; M2-32; M2-33; B104M2-34; M2-35; B105M2-36; M2-37; B106M2-38; M2-39; B107M2-40; B108M2-41; M2-42; M2-43; B109M2-44
Chr02	9587672	15532070	1	5944399	M2-45; M2-46; B110M2-47; B111M2-48; B112; B112M2-49; M2-50; B113M2-51; B114M2-52; B115M2-53; B116M2-54; B117M2-55; B118; B118M2-56; M2-57; B119M2-58; M2-59; M2-60; B120M2-61; B121M2-62; B122M2-63; B123M2-64; B124M2-65; B125M2-66; M2-67; B126M2-68; B127M2-69; B128M2-70; M2-71
Chr02	15882046	25139284	0	9257239	M2-73; M2-74; B129M2-75; M2-76; M2-77; M2-78; B130M2-79; M2-80; B131M2-81; B132M2-82; M2-83; M2-84; B133; B133M2-85; B134M2-86; B135M2-87; M2-88; B136M2-89; B137M2-90; M2-91; M2-92; B138M2-93; M2-94; M2-95
Chr03	179619	9446124	1	9266506	B139; B140M3-2; M3-3; M3-4; B141; B141; M3-6; M3-7; M3-8; B142M3-9; B143M3-10; M3-11; B144M3-12; B144; M3-13; B145M3-14; B146M3-15; M3-16; M3-17; B147; B147; M3-19; B148M3-20
Chr03	10370625	21728068	0	11357444	M3-21; M3-22; B149M3-23; B150M3-24; B151M3-25; B152M3-26; B152; B153M3-27; B153; B154M3-28; B154; B155M3-29; B156M3-30; B157M3-32; B158M3-33; M3-34; M3-35; B159; B159; B160M3-37; M3-38; M3-39; M3-40; M3-41; B161M3-42; B161; B162M3-43; M3-44; B163M3-45; B164M3-46; M3-47; B165M3-48; M3-49; B166M3-50; B167M3-51; B167; M3-52; M3-53; M3-54; M3-55; B168M3-56; M3-57; M3-58; B169M3-59; M3-60; B170M3-61; …
Chr04	974603	3642879	1	2668277	M4-2; M4-3; M4-4; B183M4-5; B184M4-6; B184; B185M4-7; B186M4-8; M4-9; B187M4-10; B188M4-11; B189M4-12; M4-13
Chr04	4640689	15940029	0	11299341	B190M4-14; M4-15; B191M4-16; B192M4-17; M4-18; M4-19; M4-20; B193M4-21; B194M4-22; M4-23; B195M4-24; B196M4-25; M4-26; M4-27; B197M4-28; M4-29; M4-30; B198M4-31; B199; B199M4-32; M4-33; M4-34; M4-35; B200M4-36; B201M4-37; M4-38; B202M4-39; B203; B203M4-40; B204M4-41
Chr04	16524510	23910325	1	7385816	B205M4-42; M4-43; B206M4-44; M4-45; B207M4-46; B208M4-47; B209M4-48; B210M4-49; B211M4-50; B212M4-51; B213M4-52; B214M4-53; M4-54; B215M4-55; B216; B216M4-56; M4-57; B217M4-58; B218M4-59; M4-60; B219M4-61; B220M4-62; M4-63; M4-64; B221M4-65; B222M4-66; M4-67; M4-68; M4-69; M4-70; B223M4-71; B224M4-72; M4-73
Chr05	1921982	6175043	1	4253062	M5-2; B225M5-3; B226M5-4; M5-5; B227M5-6; B228M5-7; B229M5-8; B230M5-9; B231M5-10; M5-11; B232; B232; B233M5-13; B234M5-14; B235M5-15
Chr05	6602670	6602670	0	1	M5-16
Chr05	6941802	19909562	1	12967761	M5-17; B236M5-18; B237M5-19; M5-20; M5-21; M5-22; M5-23; B238M5-24; B239M5-25; M5-26; M5-27; B240M5-28; M5-29; B241M5-30; B242M5-31; M5-32; B243M5-33; B243; M5-34; M5-35; M5-36; M5-37; M5-38; B244M5-39; B245M5-40; M5-41
Chr05	20185196	25753123	0	5567928	M5-42; M5-43; M5-44; B246M5-45; M5-46; B247M5-47; B248M5-48; B249M5-49; B250M5-50; B251M5-51; M5-52; B252M5-53; B253M5-54; B254M5-55; B255M5-56; B256M5-57; M5-58; M5-59; M5-60; B257M5-61; B258M5-62; M5-63; M5-64; B259M5-65; M5-66
Chr06	535680	9295132	0	8759453	M6-2; B260M6-3; M6-4; B261M6-5; B262M6-6; M6-7; B263M6-8; B264M6-9; B265M6-10; M6-11; M6-12; B266M6-13; M6-14; M6-15; B267M6-16; M6-17; B268M6-18; B269M6-19; B270M6-20; M6-21; B271M6-22; M6-23; M6-24; B272M6-25; B273M6-26; M6-27; M6-28; M6-29; B274M6-30; B275
Chr06	9373337	9759605	1	386269	B276M6-32; B277M6-33; B278M6-34; B279M6-35
Chr06	9875329	9875329	0	1	M6-36
Chr06	10341471	23162934	1	12821464	B280M6-37; B281M6-38; M6-39; M6-40; M6-41; B282M6-42; M6-43; B283M6-44; M6-45; B284M6-46; M6-47; M6-48; B285M6-49; M6-50; B286M6-51; B287M6-52; B288M6-53; B289; M6-55; M6-56; B290M6-57; B291M6-58; B292M6-59; B293; B293; M6-61; M6-62; M6-63; B294M6-64; M6-65
Chr06	23542449	27538838	0	3996390	B295M6-66; M6-67; M6-68; M6-69; B296M6-70; B297M6-71; B298M6-72; B299M6-73; M6-74; M6-75; B300; B300M6-76; B301M6-77; B302M6-78; M6-79; B303M6-80; B304M6-81; M6-82; M6-83; B305M6-84; B306M6-85; B307; B307M6-86; M6-87; B308M6-88; B309M6-89; M6-90; B310M6-91; B311M6-92; M6-93; M6-94; M6-95
Chr07	425820	1653646	0	1227827	M7-2; M7-3; B312M7-4; B313M7-5; B314M7-6; M7-7; B315
Chr07	1653714	1653726	1	13	B315M7-8
Chr07	1653778	15221220	0	13567443	B315; B316M7-9; B317M7-10; B318M7-11; M7-12; B319M7-13; M7-14; M7-15; M7-16; B320M7-17; M7-18; M7-19; B321M7-20; M7-21; M7-22; B322M7-23; B323M7-24; B324M7-25; B325M7-26; M7-27; M7-28; B326M7-29; B327M7-30; M7-31; M7-32; M7-33; B328; M7-35; B329M7-36; M7-37; M7-38; B330M7-39; M7-40; M7-41; B331M7-42; B332M7-43; M7-44; M7-46
Chr08	97346	3692091	1	3594746	B333M8-1; B334M8-2; M8-3; M8-4; M8-5; B335M8-6; B336M8-7; M8-8; M8-9; B337M8-10; B338; B338M8-11; B338; B339M8-12; B340M8-13
Chr08	3692417	3748030	0	55614	B340; B341
Chr08	3748089	18315139	1	14567051	B341M8-14; M8-15; B342M8-16; B343M8-17; M8-18; M8-19; B344M8-20; B345M8-21; B346M8-22; M8-23; B347M8-24; M8-25; B348M8-26; B349M8-27; M8-28; B350M8-29; M8-30; M8-31; B351M8-32; B352M8-33; B353M8-34; B354M8-35; B355M8-36; M8-37; B356M8-38; B357M8-39; M8-40; M8-41; B358M8-42; B359M8-43; M8-44; B360; B360; M8-46; B361M8-47; B362M8-48; B363; B363M8-49; B364M8-50; B365M8-51; B366M8-52; B367M8-53; M8-5…
Chr09	2036818	9633234	1	7596417	B384M9-1; M9-2; B385M9-3; B386M9-4; M9-5; M9-6; M9-7; B387M9-8; B388M9-9; M9-10; B389M9-11; B390M9-12; B391M9-13; M9-14; M9-15; B392M9-16; M9-17; B393M9-18; B394M9-19; B395M9-20; B396M9-21; M9-22; M9-23; B397M9-24; M9-25; B398M9-26; M9-27; M9-28; B399M9-29; M9-30; B400M9-31; B401M9-32; M9-33; B402M9-34; M9-35; B403M9-36; B404M9-37; B405M9-38; B406; B407M9-40; M9-41; M9-42; B408M9-43; M9-44; B409M…
Chr09	9818375	11048416	0	1230042	M9-48; B411M9-49; B412M9-50; B413M9-51; B414M9-52; B415M9-53; M9-54; B416M9-55; B417M9-56; B418M9-57
Chr09	11561978	12857546	1	1295569	B419M9-58; B420M9-59; B421M9-60; B421; M9-61; M9-62; M9-63; B422M9-64; M9-65; M9-66
Chr10	1679134	18008448	1	16329315	B423M10-2; M10-3; M10-4; M10-5; M10-6; B424M10-7; M10-8; M10-9; B425M10-10; B426M10-11; M10-12; B427M10-13; B428M10-14; M10-15; B429M10-16; M10-17; B430M10-18; M10-19; M10-20; B431M10-21; B432M10-22; B433M10-23; B434M10-24; B435M10-25; B436M10-26; M10-27; M10-28; M10-29; M10-30; M10-31; M10-32; B437M10-33; M10-34; M10-35; M10-36; M10-37; M10-38; B438M10-39; B439M10-40; M10-41; M10-42; B440M10-43;…
Chr10	18077409	18077409	0	1	M10-63
Chr10	18613465	19422495	1	809031	M10-64; M10-65; B455M10-66; M10-67; M10-68; M10-70
Chr10	20022562	22540540	0	2517979	B456M10-71; M10-72; M10-73; B457M10-74; M10-75; B458M10-76; B459M10-77; M10-78; B460M10-79; B461M10-80; M10-81; B462M10-82; B463M10-83; M10-84; B464M10-85; B465M10-86; M10-87; M10-88
Chr11	375489	3659593	1	3284105	B466M11-2; M11-3; M11-4; B467M11-5; M11-6
Chr11	3675892	18112290	0	14436399	B468M11-7; B469M11-8; M11-9; B470M11-10; M11-11; B471M11-12; M11-13; M11-14; M11-15; M11-16; B472; B472M11-17; M11-18; M11-19; B473M11-20; B474M11-21; M11-22; M11-23; B475M11-24; M11-25; B476M11-26; M11-27; M11-28; B477M11-29; B478M11-30; B479M11-31; B479; B480M11-32; B480; B481M11-33; B482M11-34; M11-35; B483M11-36; B484; B484; B485M11-38; B486M11-39; B487M11-40; B488M11-41; B489M11-42; B490M11-…
Chr11	18476839	18476839	1	1	M11-45
Chr12	610996	5877785	1	5266790	B491M12-1; B492M12-2; M12-3; B493M12-4; M12-5; M12-6; B494M12-7; B495M12-8; M12-9; M12-10; M12-11; B496M12-12; B497M12-13; M12-14
Chr12	6373606	13456749	0	7083144	B498M12-15; B498; B499M12-16; M12-17; M12-18; M12-19; B500M12-20; B501M12-21; M12-22; B502M12-23; M12-24; M12-25; M12-26; B503M12-27; M12-28; B504M12-29; M12-30
Chr12	14415731	15504694	1	1088964	B505M12-31; M12-32; M12-33; M12-34; B506M12-35; M12-36; M12-37
Chr13	424601	9568597	1	9143997	B507; M13-2; B508M13-3; B509M13-4; B510M13-5; M13-6; B511M13-7; M13-8; M13-9; B512M13-10; M13-11; M13-12; B513M13-13; B514M13-14; M13-15; M13-16; B515M13-17; M13-18; B516M13-19; M13-20; B517M13-21; M13-22; M13-23; M13-24; M13-25; B518M13-26; M13-27
Chr13	11788152	15644829	0	3856678	B519M13-28; B520M13-29; B521M13-30; M13-31; M13-32; B522M13-33; B522; M13-34; B523M13-35; M13-36; M13-37; M13-38; B524M13-39
Chr14	1366014	14597028	0	13231015	B525M14-1; M14-2; B526M14-3; B527M14-4; B528M14-5; B529M14-6; B529; B530M14-7; M14-8; M14-9; B531M14-10; B532M14-11; M14-12; B533M14-13; B534M14-14; M14-15; M14-16; M14-17; M14-18; B535M14-19; B536M14-20; B537M14-21; B538M14-22; B539M14-23; B540M14-24; B541M14-25; M14-26; B542M14-27; M14-28; B543M14-29; M14-30; M14-31; B544M14-32; M14-33; M14-34; B545M14-35; B546M14-36; B547M14-37; B548M14-38; B5…
Chr15	297457	14988284	1	14690828	B565M15-1; M15-2; B566M15-3; M15-4; B567M15-5; M15-6; M15-7; B568M15-8; B569M15-9; B570M15-10; M15-11; M15-12; B571; B571M15-13; B572M15-14; B573M15-15; M15-16; M15-17; B574M15-18; B575; B575M15-19; M15-21; B576M15-22; B577; B577M15-23; B578M15-24; B579M15-25; M15-26; M15-27; M15-28; B580M15-29; B581M15-30; B582M15-31; B583M15-32; B584M15-33; B585M15-34; B585; B586; B586M15-35; M15-36; B587M15-37…
Chr16	239936	13960397	1	13720462	B594; B595M16-2; B596M16-3; B597M16-4; B597; B598M16-5; M16-6; B599; B599M16-7; B600M16-8; M16-9; B601M16-10; M16-11; M16-12; B602M16-13; B603M16-14; M16-15; M16-16; B604M16-17; B605M16-18; B606M16-19; M16-20; B607M16-21; B608M16-22; B609M16-23; M16-24; B610M16-25; M16-26; B611M16-27; B612M16-28; M16-29
Chr17	2789925	10502835	1	7712911	M17-2; M17-3; B613M17-4; B613; M17-5; B614M17-6; B615M17-7; B616M17-8; B617M17-9; B618M17-10; M17-11; B619M17-12; M17-13; B620; B620M17-14; M17-15; M17-16; B621M17-17
Chr17	10879798	15368327	0	4488530	B622M17-18; B623M17-19; M17-20; M17-21; B624M17-22; B625M17-23; B626M17-24; B627M17-25; B628M17-26; M17-27; B629M17-28; B630M17-29; M17-30; B631; B631M17-31; M17-32; M17-33; M17-34
Chr18	29390	11189864	0	11160475	B632M18-1; M18-2; M18-3; B633M18-4; M18-5; B634M18-6; M18-7; M18-8; M18-9; M18-10; B635; M18-12; B636M18-13; B637M18-14; M18-15; B638M18-16; B638; M18-17; B639M18-18; B640M18-19; M18-20
Chr18	12014668	12014676	1	9	B641M18-21
Chr18	12014919	13917132	0	1902214	B641; B642M18-22; B643M18-23; B644M18-24; B645M18-25; B646M18-26; M18-27; B647M18-28
Chr18	16244364	16672854	1	428491	M18-29; M18-30
Chr19	1559887	12169765	1	10609879	B648M19-1; M19-2; M19-3; B649M19-4; B649; B650M19-5; M19-6; M19-7; B651M19-8; B651; M19-9; M19-10; B652M19-11; B653M19-12; M19-13; M19-14; M19-15; B654; B654M19-16; B655M19-17; M19-18; B656M19-19; B657M19-20
Chr19	12175306	12175306	0	1	M19-21
Chr19	12755645	15896140	1	3140496	B658M19-22; M19-23

## Sheet: CD-3-14
Chromosome	Start	End	Phase	Length	Discription (Mi-j:the jth SNP in linkage group i; BkMi-j: the Mi-j SNP is within haplotype block k)
Chr01	400491	7444832	0	7044342	B1M1-1; M1-2; B2M1-3; M1-4; B3M1-5; B4M1-6; B5M1-7; M1-8; M1-9; M1-10; M1-11; B6; B6; B7M1-13; M1-14; M1-15; B8M1-16; B9M1-17; M1-18; M1-19; M1-20; B10M1-21; M1-22; B11M1-23; B12M1-24; M1-25; B13M1-26; B14M1-27; M1-28; B15; B16M1-30; B17M1-31; B18M1-32; M1-33; M1-34; M1-35
Chr01	7955229	19373164	1	11417936	B19M1-36; M1-37; B20M1-38; B21M1-39; B22M1-40; B23M1-41; B23; M1-42; M1-43; M1-44; M1-45; B24M1-46; B24; M1-47; M1-48; M1-49; B25M1-50; M1-51; B26M1-52; B27M1-53; B28M1-54; B29M1-55; M1-56; M1-57; B30M1-58; B31M1-59; B32M1-60; M1-61; B33M1-62; M1-63; B34M1-64; B35M1-65; M1-66; M1-67; M1-68; M1-69; B36M1-70; B37M1-71; M1-72; B38M1-73; B39; B39M1-74; M1-75; B40M1-76
Chr01	19373523	34997297	0	15623775	B40; B41M1-77; B42M1-78; M1-79; B43M1-80; B44M1-81; M1-82; M1-83; M1-84; B45M1-85; M1-86; M1-87; B46M1-88; M1-89; B47M1-90; B47; B48M1-91; B49M1-92; B50M1-93; B51M1-94; M1-95; M1-96; M1-97; M1-98; M1-99; B52M1-100; M1-101; B53M1-102; B54M1-103; M1-104; B55M1-105; M1-106; B56M1-107; M1-108; B57M1-109; B58M1-110; B59M1-111; M1-112; M1-113; B60M1-114; B61M1-115; B62M1-116; M1-117; B63M1-118; B64M1-1…
Chr01	34997507	34997588	1	82	B65M1-120
Chr01	35014142	39971988	0	4957847	B66M1-121; B67M1-122; B68M1-123; B69M1-124; B70M1-126; M1-127; B71M1-128; B72M1-129; B73M1-130; M1-131; B74M1-132; B75M1-133; B76M1-134; B77M1-135; M1-136
Chr01	41107485	50311944	1	9204460	B78M1-137; M1-138; M1-139; B79M1-140; B80M1-141; M1-142; M1-143; B81M1-144; B81; M1-145; M1-146; B82M1-147; B83M1-148; M1-149; B84; B85M1-151; M1-152; M1-153; M1-154; M1-155; M1-156; B86M1-157; B87; B87M1-158; B88M1-159; B89M1-160
Chr02	253351	4396577	1	4143227	M2-2; B90M2-3; M2-4; B91M2-5; M2-6; M2-8; M2-9; M2-10; M2-11; M2-12; M2-13; B92M2-14; B92; B93M2-15; M2-16; M2-17; B94M2-18; B95M2-19; B96M2-20
Chr02	4650413	4650413	0	1	M2-21
Chr02	4728819	7092220	1	2363402	B97M2-22; M2-23; B98; B98M2-25; B99M2-26; B100M2-27; B101M2-28; B102M2-29; B103M2-30; B103; M2-31; M2-32; M2-33; B104M2-34
Chr02	7092237	7442314	0	350078	B104; M2-35; B105
Chr02	7442763	10721945	1	3279183	B105M2-36; M2-37; B106M2-38; M2-39; B107M2-40; B108M2-41; M2-42; M2-43; B109; B109M2-44; M2-45; M2-46; B110M2-47; B111M2-48; B112; B112M2-49; M2-50
Chr02	10895618	14737213	0	3841596	B113M2-51; B114M2-52; B115M2-53; B116M2-54; B117M2-55; B118M2-56; M2-57; B119M2-58; M2-59; M2-60; B120M2-61; B121M2-62; B122M2-63; B123; B123M2-64; B124M2-65; B125M2-66; M2-67; B126; B127M2-69; B128M2-70
Chr02	15532070	25139284	1	9607215	M2-71; M2-72; M2-73; M2-74; B129M2-75; M2-76; M2-77; M2-78; B130M2-79; M2-80; B131M2-81; B131; B132M2-82; M2-83; B133; B133M2-85; B134M2-86; B135M2-87; M2-88; B136M2-89; B137M2-90; M2-91; M2-92; B138M2-93; M2-94; M2-95
Chr03	179619	14133778	1	13954160	B139; B140M3-2; M3-3; M3-4; B141; M3-6; M3-7; M3-8; B142M3-9; B143M3-10; M3-11; B144M3-12; B144; M3-13; B145M3-14; B146M3-15; M3-16; M3-17; B147; B147; M3-19; B148M3-20; M3-21; M3-22; B149; B149; B150M3-24; B151M3-25; B152M3-26; B153M3-27; B154M3-28; B155M3-29; B156M3-30; B157M3-32; B158M3-33; M3-34; M3-35; B159M3-36; B160M3-37; M3-38; M3-39; M3-40; M3-41; B161M3-42; B162M3-43; M3-44
Chr03	14227485	21728068	0	7500584	B163M3-45; B164M3-46; M3-47; B165M3-48; M3-49; B166M3-50; B167M3-51; M3-52; M3-53; M3-54; M3-55; B168M3-56; M3-57; M3-58; B169M3-59; M3-60; B170M3-61; M3-62; B171M3-63; M3-64; B172M3-65; B173M3-66; B174M3-67; M3-68; B175M3-69; M3-70; B176M3-71; M3-72; B177M3-73; M3-74; M3-75; M3-76; M3-77; B178M3-78; B179M3-79; B180M3-80; B181; B181; B182M3-82
Chr04	974603	2300949	0	1326347	M4-2; M4-3; M4-4; B183M4-5
Chr04	2574071	9302439	1	6728369	B184M4-6; B184; B185M4-7; B186M4-8; M4-9; B187M4-10; B188M4-11; B189M4-12; M4-13; B190M4-14; M4-15; B191M4-16; B192M4-17; M4-18; M4-19; M4-20; B193M4-21; B194M4-22; M4-23; B195M4-24; B196M4-25; M4-26; M4-27; B197M4-28; M4-29; M4-30; B198M4-31; B199M4-32; M4-33; M4-34
Chr04	10206662	10206662	0	1	M4-35
Chr04	10682375	21395619	1	10713245	B200M4-36; B201M4-37; M4-38; B202M4-39; B203M4-40; B204M4-41; B204; B205M4-42; M4-43; B206M4-44; M4-45; B207M4-46; B208M4-47; B209M4-48; B209; B210M4-49; B211M4-50; B212M4-51; B213M4-52; B214M4-53; M4-54; B215M4-55; B216M4-56; B216; M4-57; B217M4-58; B218M4-59; M4-60; B219M4-61; B220M4-62; M4-63; M4-64; B221M4-65; B222M4-66
Chr04	22050494	23910325	0	1859832	M4-67; M4-68; M4-69; M4-70; B223M4-71; B224M4-72; M4-73
Chr05	1921982	9831361	0	7909380	M5-2; B225M5-3; B226M5-4; M5-5; B227M5-6; B228M5-7; B229; B229M5-8; B230M5-9; B231M5-10; M5-11; B232M5-12; B233M5-13; B234M5-14; B235M5-15; M5-16; M5-17; B236M5-18; B237M5-19; M5-20; M5-21; M5-22; M5-23; B238M5-24; B239M5-25; B239; M5-26; M5-27; B240M5-28
Chr05	9991962	9991962	1	1	M5-29
Chr05	10412133	25753123	0	15340991	B241M5-30; B242M5-31; M5-32; B243M5-33; B243; M5-34; M5-35; M5-36; M5-37; M5-38; B244M5-39; B245M5-40; M5-41; M5-42; M5-43; M5-44; B246M5-45; B247M5-47; B248M5-48; B249; B250M5-50; B251M5-51; M5-52; B252M5-53; B253M5-54; B254M5-55; B255; B256M5-57; M5-58; M5-59; M5-60; B257M5-61; B258M5-62; M5-63; M5-64; B259M5-65; M5-66
Chr06	535680	6584861	1	6049182	M6-2; B260M6-3; M6-4; B261M6-5; B262M6-6; M6-7; B263M6-8; B264M6-9; B265M6-10; M6-11; M6-12; B266M6-13; M6-14; M6-15; B267M6-16; M6-17; B268M6-18; B269M6-19; B270M6-20; M6-21; B271M6-22
Chr06	8007961	27538838	0	19530878	M6-23; M6-24; B272; B272M6-25; B273M6-26; M6-27; M6-28; M6-29; B274M6-30; B275M6-31; B276M6-32; B277M6-33; B278M6-34; B279M6-35; B279; M6-36; B280M6-37; B281M6-38; M6-39; M6-40; M6-41; B282M6-42; M6-43; B283M6-44; M6-45; B284M6-46; M6-47; M6-48; B285M6-49; M6-50; B286M6-51; B287M6-52; B288M6-53; B289M6-54; M6-55; M6-56; B290M6-57; B291M6-58; B292M6-59; B293M6-60; M6-61; M6-62; M6-63; B294; B294M6…
Chr07	425820	15221220	0	14795401	M7-2; M7-3; B312M7-4; B313M7-5; B314M7-6; M7-7; B315M7-8; B316M7-9; B317M7-10; B318; B318M7-11; M7-12; B319M7-13; B319; M7-14; M7-15; M7-16; B320M7-17; M7-18; M7-19; B321M7-20; M7-21; M7-22; B322M7-23; B323M7-24; B324M7-25; B325M7-26; M7-27; M7-28; B326M7-29; B327M7-30; M7-31; M7-32; M7-33; B328M7-34; M7-35; B329M7-36; M7-37; M7-38; B330M7-39; M7-40; M7-41; B331; B332M7-43; M7-44; M7-46
Chr08	97346	2988699	1	2891354	B333M8-1; B334M8-2; M8-3; M8-4; M8-5; B335M8-6; B336M8-7; M8-8; M8-9
Chr08	3290821	12180653	0	8889833	B337M8-10; B338M8-11; B338; B339M8-12; B340M8-13; B341M8-14; M8-15; B342M8-16; B343M8-17; M8-18; M8-19; B344M8-20; B345M8-21; B346M8-22; M8-23; B347M8-24; M8-25; B348M8-26; B349M8-27; M8-28; B350M8-29; M8-30; M8-31; B351M8-32; B352M8-33; B353M8-34; B354M8-35; B355M8-36; M8-37; B356; B357M8-39; M8-40; M8-41; B358M8-42; B359M8-43; M8-44; B360M8-45; M8-46; B361M8-47; B362M8-48; B363M8-49; B364M8-50;…
Chr08	12287643	18315139	1	6027497	B375M8-69; B376M8-70; B377M8-71; B378M8-72; M8-73; B379M8-74; M8-75; M8-76; B380M8-77; M8-78; B381M8-79; B382M8-80; M8-81; M8-82; B383M8-83
Chr09	2036818	5248125	0	3211308	B384M9-1; M9-2; B385M9-3; B386; B386M9-4; M9-5; M9-6; M9-7; B387M9-8; B388M9-9; M9-10; B389M9-11; B390M9-12; B391M9-13; M9-14; M9-15; B392M9-16
Chr09	5584498	5584498	1	1	M9-17
Chr09	5703399	9536647	0	3833249	B393M9-18; B394M9-19; B395M9-20; B396M9-21; M9-22; M9-23; B397M9-24; M9-25; B398M9-26; M9-27; M9-28; B399M9-29; M9-30; B400M9-31; B401M9-32; M9-33; B402M9-34; M9-35; B403M9-36; B404M9-37; B405M9-38; B406; B406; B407M9-40; M9-41; M9-42; B408M9-43; M9-44; B409M9-45; B410M9-46
Chr09	9633234	12857546	1	3224313	M9-47; M9-48; B411M9-49; B411; B412M9-50; B413M9-51; B414M9-52; B415M9-53; M9-54; B416M9-55; B417M9-56; B418M9-57; B419M9-58; B420; B420M9-59; B421M9-60; M9-61; M9-62; M9-63; B422M9-64; M9-65; M9-66
Chr10	1679134	6774794	0	5095661	B423M10-2; M10-3; M10-4; M10-6; B424M10-7
Chr10	8211446	13886713	1	5675268	M10-8; M10-9; B425M10-10; B426M10-11; M10-12; B427M10-13; B428M10-14; M10-15; B429M10-16; M10-17; B430M10-18; M10-19; M10-20; B431M10-21; B432M10-22; B433M10-23; B434M10-24; B435M10-25; B436M10-26; M10-27; M10-28; M10-29; M10-30; M10-31; M10-32; B437M10-33; M10-34; M10-35; M10-36; M10-37
Chr10	13984613	13984613	0	1	M10-38
Chr10	14194377	14248051	1	53675	B438M10-39; B439M10-40
Chr10	14586858	22540540	0	7953683	M10-41; M10-42; B440M10-43; M10-44; B441M10-45; B442M10-46; B443M10-47; B444M10-48; M10-49; M10-50; M10-51; B445M10-52; B446M10-53; B447M10-54; B448M10-55; B449M10-56; B450M10-57; B451M10-58; B452M10-59; B453M10-60; B454M10-61; M10-62; M10-63; M10-64; M10-65; B455M10-66; M10-67; M10-68; M10-69; M10-70; B456M10-71; M10-72; M10-73; B457M10-74; M10-75; B458M10-76; B459M10-77; M10-78; B460M10-79; B46…
Chr11	375489	13595199	1	13219711	B466M11-2; B466; M11-3; M11-4; B467M11-5; M11-6; B468M11-7; B469M11-8; M11-9; B470M11-10; M11-11; B471M11-12; M11-13; M11-14; M11-15; M11-16; B472M11-17; M11-18; M11-19; B473M11-20; B474; B474M11-21; M11-22; M11-23; B475M11-24; M11-25; B476M11-26; M11-27; M11-28; B477M11-29; B478M11-30; B479M11-31
Chr11	13595257	18476839	0	4881583	B479; B480M11-32; B480; B481M11-33; B482M11-34; M11-35; B483M11-36; B484M11-37; B485M11-38; B486M11-39; B487M11-40; B488M11-41; B489M11-42; B490M11-43; M11-44; M11-45
Chr12	610996	13291040	0	12680045	B491M12-1; B492M12-2; M12-3; B493M12-4; M12-5; M12-6; B494M12-7; B495M12-8; M12-9; M12-10; M12-11; B496M12-12; B496; B497M12-13; M12-14; B498M12-15; B498; B499M12-16; M12-17; M12-18; M12-19; B500M12-20; B501M12-21; M12-22; B502M12-23; M12-24; M12-25; M12-26; B503; M12-28; B504M12-29
Chr12	13456749	15504694	1	2047946	M12-30; B505M12-31; M12-32; M12-33; M12-34; B506M12-35; M12-36; M12-37
Chr13	424601	13413892	1	12989292	B507; M13-2; B508M13-3; B509M13-4; B510M13-5; M13-6; B511M13-7; M13-8; M13-9; B512M13-10; M13-11; M13-12; B513M13-13; B513; B514M13-14; M13-15; M13-16; B515M13-17; M13-18; B516M13-19; M13-20; B517M13-21; M13-22; M13-23; M13-24; M13-25; B518M13-26; M13-27; B519M13-28; B520M13-29; B521M13-30; M13-31; M13-32; B522M13-33
Chr13	13419221	15645117	0	2225897	B522; M13-34; B523M13-35; M13-36; M13-37; M13-38; B524M13-39
Chr14	1366014	2580688	1	1214675	B525M14-1; M14-2; B526M14-3; B526; B527; B527M14-4; B528M14-5; B529; B529M14-6; B530M14-7
Chr14	3100111	3100111	0	1	M14-9
Chr14	3415492	3735521	1	320030	B531M14-10; B532; M14-12; B533M14-13
Chr14	4114698	11095223	0	6980526	B534M14-14; M14-15; M14-16; M14-17; M14-18; B535M14-19; B536M14-20; B537M14-21; B538M14-22; B539; B539M14-23; B540M14-24; B541M14-25; M14-26; B542M14-27; M14-28; B543M14-29; M14-30; M14-31; B544M14-32; M14-33; M14-34; B545M14-35; B546M14-36; B547M14-37; B548M14-38; B549M14-39; B549; B550M14-40; B550; M14-41; B551; B551M14-42; B552M14-43; B553M14-44; M14-45; B554M14-46; M14-47; M14-48; M14-49; M14…
Chr14	11095296	11095324	1	29	B559M14-57
Chr14	11095658	14597028	0	3501371	B559; M14-58; B560M14-59; M14-60; B561; B562M14-62; B563M14-63; M14-64; B564M14-65; M14-66
Chr15	297457	11687540	0	11390084	B565M15-1; M15-2; B566M15-3; M15-4; B567M15-5; M15-6; M15-7; B568M15-8; B569; B569M15-9; B570M15-10; M15-11; M15-12; B571M15-13; B572; B573M15-15; M15-16; M15-17; B574M15-18; B575M15-19; B576M15-22; B577; B577M15-23; B578M15-24; B579M15-25; M15-26; M15-27; M15-28; B580M15-29; B581M15-30; B582M15-31
Chr15	11913436	14988284	1	3074849	B583M15-32; B584M15-33; B585; B585; B586; B586M15-35; M15-36; B587M15-37; B588M15-38; B589M15-39; B590M15-40; M15-41; B591M15-42; B592M15-43; B593; M15-45; M15-46; M15-47; M15-48
Chr16	240218	13960397	0	13720180	B594; B595M16-2; B596M16-3; B597M16-4; B598M16-5; M16-6; B599M16-7; B600M16-8; M16-9; B601M16-10; M16-11; M16-12; B602M16-13; B603M16-14; B603; M16-15; M16-16; B604M16-17; B605; B605M16-18; B606M16-19; M16-20; B607M16-21; B608M16-22; B609M16-23; M16-24; B610M16-25; M16-26; B611M16-27; B612M16-28; B612; M16-29
Chr17	2789925	15368327	0	12578403	M17-2; M17-3; B613; B613M17-4; M17-5; B614M17-6; B615M17-7; B616M17-8; B617M17-9; B618M17-10; M17-11; B619M17-12; M17-13; B620M17-14; M17-15; M17-16; B621M17-17; B622M17-18; B623M17-19; M17-20; M17-21; B624M17-22; B625M17-23; B626M17-24; B627M17-25; B628M17-26; B628; M17-27; B629M17-28; B630M17-29; M17-30; B631; B631M17-31; M17-32; M17-33; M17-34
Chr18	31845	12448294	1	12416450	B632M18-1; M18-2; M18-3; B633M18-4; M18-5; B634M18-6; M18-7; M18-8; M18-9; M18-10; B635; M18-12; B636M18-13; B637; B637M18-14; M18-15; B638M18-16; B638; M18-17; B639M18-18; B640M18-19; M18-20; B641M18-21; B641; B642M18-22; B643
Chr18	12449240	12518818	0	69579	B643; B644
Chr18	12518870	16672854	1	4153985	B644M18-24; B645M18-25; B646M18-26; M18-27; B647M18-28; M18-29; M18-30
Chr19	1559887	15896140	1	14336254	B648M19-1; M19-2; M19-3; B649M19-4; B649; B650M19-5; M19-6; M19-7; B651M19-8; M19-9; M19-10; B652M19-11; B653M19-12; M19-13; M19-14; M19-15; B654M19-16; B655M19-17; M19-18; B656M19-19; B657M19-20; M19-21; B658M19-22; M19-23

## Sheet: CD-3-15
Chromosome	Start	End	Phase	Length	Discription (Mi-j:the jth SNP in linkage group i; BkMi-j: the Mi-j SNP is within haplotype block k)
Chr01	400491	13659848	0	13259358	B1M1-1; M1-2; B2M1-3; M1-4; B3M1-5; B4M1-6; B5M1-7; M1-8; M1-9; M1-10; M1-11; B6M1-12; B7M1-13; M1-14; M1-15; B8; B8M1-16; B9M1-17; M1-18; M1-19; M1-20; B10M1-21; M1-22; B11M1-23; B12M1-24; M1-25; B13M1-26; B14M1-27; M1-28; B15M1-29; B16M1-30; B17M1-31; B18M1-32; M1-33; M1-34; M1-35; B19M1-36; M1-37; B20M1-38; B21M1-39; B22M1-40; B23M1-41; M1-42; M1-43; M1-44; M1-45; B24M1-46; M1-47; M1-48; M1-49…
Chr01	13659930	13660100	1	171	B35M1-65
Chr01	13914242	26362069	0	12447828	M1-66; M1-67; M1-68; M1-69; B36M1-70; B37M1-71; B37; M1-72; B38M1-73; B38; B39M1-74; M1-75; B40M1-76; B41M1-77; B42M1-78; M1-79; B43M1-80; B44M1-81; M1-82; M1-83; M1-84; B45M1-85; M1-86; M1-87; B46M1-88; M1-89; B47M1-90; B47; B48M1-91; B49M1-92; B50M1-93
Chr01	26469013	27502851	1	1033839	B51M1-94; M1-95; M1-96; M1-97; M1-98
Chr01	27871760	47210363	0	19338604	M1-99; B52M1-100; M1-101; B53M1-102; B54M1-103; M1-104; B55M1-105; M1-106; B56M1-107; B57M1-109; B58; B58M1-110; B59M1-111; M1-112; M1-113; B60M1-114; B61M1-115; B62M1-116; M1-117; B63M1-118; B64M1-119; B64; B65M1-120; B66M1-121; B67M1-122; B68M1-123; B69M1-124; B69; M1-125; B70M1-126; M1-127; B71M1-128; B72M1-129; B72; B73M1-130; M1-131; B74M1-132; B75M1-133; B76M1-134; B77M1-135; M1-136; B78M1-…
Chr01	47210649	49968526	1	2757878	B84; B85M1-151; M1-152; M1-153; M1-154
Chr01	49979806	49979806	0	1	M1-155
Chr01	50014782	50311944	1	297163	M1-156; B86M1-157; B87M1-158; B88M1-159; B89M1-160
Chr02	253351	1825690	0	1572340	M2-2; B90M2-3; M2-4; B91M2-5; M2-6
Chr02	1883277	1883277	1	1	M2-7
Chr02	2089834	2732078	0	642245	M2-8; M2-9; M2-10; M2-11
Chr02	2936950	3288782	1	351833	M2-12; M2-13; B92
Chr02	3288936	3288937	0	2	B92M2-14
Chr02	3289217	4396668	1	1107452	B92; B93M2-15; M2-16; M2-17; B94M2-18; B95M2-19; B96M2-20
Chr02	4650413	4650413	0	1	M2-21
Chr02	4728952	7092220	1	2363269	B97M2-22; M2-23; B98; B98M2-25; B99M2-26; B100M2-27; B101M2-28; B102M2-29; B103M2-30; M2-31; M2-32; M2-33; B104M2-34
Chr02	7092237	12049950	0	4957714	B104; M2-35; B105; B105M2-36; M2-37; B106M2-38; M2-39; B107M2-40; B108M2-41; M2-42; M2-43; B109M2-44; M2-45; M2-46; B110; B110M2-47; B111M2-48; B112; M2-50; B113M2-51; B114M2-52; B115M2-53; B116M2-54; B117M2-55; B117; B118M2-56; M2-57
Chr02	12242792	21953997	1	9711206	B119M2-58; M2-59; M2-60; B120M2-61; B121M2-62; B122M2-63; B123; B123; B124M2-65; B125M2-66; M2-67; B126M2-68; B127M2-69; B128M2-70; M2-71; M2-73; M2-74; B129M2-75; M2-76; M2-77; M2-78; B130M2-79
Chr02	22972140	24626492	0	1654353	M2-80; B131M2-81; B132M2-82; M2-83; M2-84; B133M2-85; B134M2-86; B135M2-87; M2-88; B136M2-89; B136; B137M2-90; M2-91; M2-92; B138M2-93
Chr02	24765856	25139284	1	373429	M2-94; M2-95
Chr03	355806	2878406	0	2522601	B140M3-2; M3-3; M3-4; B141; B141M3-5; M3-6; M3-7; M3-8
Chr03	3968824	15264679	1	11295856	B142M3-9; B143M3-10; M3-11; B144M3-12; M3-13; B145M3-14; B146M3-15; M3-16; M3-17; B147; B147; M3-19; B148M3-20; M3-21; M3-22; B149; B149M3-23; B150M3-24; B151M3-25; B152M3-26; B153M3-27; B153; B154M3-28; B155M3-29; B156M3-30; B157; B157M3-32; B158M3-33; M3-34; M3-35; B160M3-37; M3-38; M3-39; M3-40; M3-41; B161M3-42; B162M3-43; M3-44; B163M3-45; B164M3-46; M3-47; B165M3-48; M3-49; B166M3-50; B167M…
Chr03	15819844	17707472	0	1887629	B168M3-56; M3-57; M3-58; B169M3-59; M3-60; B170M3-61; M3-62; B171M3-63; M3-64; B172M3-65
Chr03	17780311	21270520	1	3490210	B173M3-66; B174M3-67; M3-68; B175M3-69; M3-70; B176M3-71; M3-72; B177M3-73; M3-74; M3-75; M3-76; M3-77; B178M3-78; B179M3-79; B180M3-80
Chr03	21710590	21728068	0	17479	B181M3-81; B182M3-82
Chr04	974603	3642879	1	2668277	M4-2; M4-3; M4-4; B183M4-5; B184M4-6; B185M4-7; B186M4-8; M4-9; B187M4-10; B188M4-11; B189M4-12; M4-13
Chr04	4640689	23910325	0	19269637	B190M4-14; M4-15; B191M4-16; B192M4-17; M4-18; M4-19; M4-20; B193M4-21; B194M4-22; M4-23; B195M4-24; B196M4-25; M4-26; M4-27; B197M4-28; M4-29; M4-30; B198M4-31; B199; B199M4-32; M4-33; M4-34; M4-35; B200M4-36; B201M4-37; M4-38; B202M4-39; B203; B203M4-40; B204M4-41; B205M4-42; M4-43; B206M4-44; M4-45; B207M4-46; B208M4-47; B209M4-48; B210M4-49; B211M4-50; B212M4-51; B213M4-52; B213; B214M4-53; M…
Chr05	1921982	17847710	0	15925729	M5-2; B225M5-3; B226M5-4; M5-5; B227M5-6; B227; B228M5-7; B229M5-8; B230M5-9; B231M5-10; M5-11; B232M5-12; B233M5-13; B234M5-14; B235M5-15; M5-16; M5-17; B236M5-18; B237M5-19; M5-20; M5-21; M5-22; M5-23; B238M5-24; B239M5-25; B239; M5-26; M5-27; B240M5-28; M5-29; B241M5-30; B242M5-31; M5-32; B243; B243M5-33; B243; M5-34; M5-35; M5-36; M5-37
Chr05	18383963	18383963	1	1	M5-38
Chr05	18617779	24013205	0	5395427	B244M5-39; B245M5-40; M5-41; M5-42; M5-43; M5-44; B246M5-45; M5-46; B247M5-47; B248M5-48; B249M5-49; B250M5-50; B251M5-51; M5-52; B252M5-53; B253; B253; B254; B255M5-56; B256M5-57; B256; M5-58; M5-59; M5-60
Chr05	24279942	25753123	1	1473182	B257M5-61; B258M5-62; M5-63; M5-64; B259M5-65; M5-66
Chr06	535680	1500143	0	964464	M6-2; B260M6-3; M6-4
Chr06	2117574	10404630	1	8287057	B261M6-5; B262M6-6; M6-7; B263M6-8; B264M6-9; B265M6-10; M6-11; M6-12; B266M6-13; M6-14; M6-15; B267M6-16; M6-17; B268M6-18; B269M6-19; B270M6-20; M6-21; B271M6-22; M6-23; M6-24; B272M6-25; B272; B273M6-26; M6-27; M6-28; M6-29; B274M6-30; B275M6-31; B275; B276M6-32; B277M6-33; B278M6-34; B279M6-35; M6-36; B280; B280M6-37; B281
Chr06	10404976	25822638	0	15417663	B281M6-38; M6-39; M6-40; M6-41; B282M6-42; M6-43; B283; B283M6-44; M6-45; B284M6-46; M6-47; M6-48; B285M6-49; M6-50; B286M6-51; B287M6-52; B288M6-53; B289; B289M6-54; M6-55; M6-56; B290M6-57; B291M6-58; B292M6-59; B293M6-60; M6-61; M6-62; M6-63; B294M6-64; M6-65; B295M6-66; M6-67; M6-68; M6-69; B296M6-70; B297M6-71; B298M6-72; M6-74; M6-75; B300; B300M6-76; B301M6-77; B302; M6-79; B304M6-81; M6-8…
Chr06	26033205	26033208	1	4	B309M6-89
Chr06	26033285	27538838	0	1505554	B309; M6-90; B310M6-91; B311M6-92; M6-93; M6-94; M6-95
Chr07	425820	2107574	1	1681755	M7-2; M7-3; B312M7-4; B313M7-5; B314; B314M7-6; M7-7; B315M7-8; B315; B316M7-9; B317M7-10; B318M7-11; M7-12; B319M7-13
Chr07	2553900	11938657	0	9384758	M7-14; M7-15; M7-16; B320M7-17; M7-19; B321M7-20; M7-21; M7-22; B322M7-23; B323M7-24; B324M7-25; B325M7-26; M7-28; B326M7-29; B327M7-30; M7-31; M7-32; M7-33; B328M7-34
Chr07	12263613	14110400	1	1846788	M7-35; B329M7-36; M7-37; M7-38; B330M7-39
Chr07	14200036	15221220	0	1021185	M7-40; B332M7-43; M7-44; M7-46
Chr08	97346	7903455	1	7806110	B333M8-1; B334M8-2; M8-3; M8-4; M8-5; B335M8-6; B336M8-7; M8-8; M8-9; B337M8-10; B338M8-11; B339M8-12; B340M8-13; B341M8-14; M8-15; B342M8-16; B343M8-17; M8-18; M8-19; B344; B344M8-20; B345M8-21; B346M8-22; M8-23; B347M8-24; M8-25; B348M8-26; B349M8-27; M8-28; B350M8-29; M8-30; M8-31; B351M8-32; B352M8-33; B353M8-34; B354M8-35; B355M8-36; B355; M8-37; B356; B357M8-39; M8-40; M8-41; B358M8-42
Chr08	8617282	12897236	0	4279955	B359M8-43; M8-44; M8-46; B361; B361; B362M8-48; B363M8-49; B364M8-50; B364; B365M8-51; B366M8-52; B367M8-53; M8-54; M8-55; M8-56; M8-57; B368M8-58; B369M8-59; B370M8-60; B371M8-61; M8-62; M8-63; B372M8-64; B372; B373M8-65; M8-66; M8-67; B374M8-68; B375M8-69; B376M8-70; B377M8-71; B378M8-72
Chr08	12917774	12917774	1	1	M8-73
Chr08	13183960	18315139	0	5131180	B379M8-74; M8-75; M8-76; B380M8-77; M8-78; B381M8-79; B382M8-80; M8-82; B383M8-83
Chr09	2036818	5248125	0	3211308	B384M9-1; M9-2; B385M9-3; B386M9-4; M9-5; M9-6; M9-7; B387M9-8; B388; B388M9-9; M9-10; B389M9-11; B390M9-12; B391M9-13; M9-14; M9-15; B392M9-16
Chr09	5584498	5584498	1	1	M9-17
Chr09	5702534	9067058	0	3364525	B393M9-18; B394M9-19; B395M9-20; B396M9-21; M9-22; M9-23; B397M9-24; M9-25; B398M9-26; M9-27; M9-28; B399M9-29; M9-30; B400M9-31; B401M9-32; M9-33; B402M9-34; M9-35; B403M9-36; B404M9-37; B404; B405M9-38; B407M9-40; M9-41; M9-42; B408M9-43
Chr09	9108910	9108910	1	1	M9-44
Chr09	9213841	11923013	0	2709173	B409M9-45; B410M9-46; M9-47; M9-48; B411M9-49; B412M9-50; B413M9-51; B414M9-52; B415M9-53; M9-54; B416M9-55; B417M9-56; B418M9-57; B419M9-58; B420
Chr09	11923663	11923723	1	61	B420M9-59
Chr09	11923724	12857546	0	933823	B420; B421M9-60; M9-61; M9-62; M9-63; B422M9-64; M9-65; M9-66
Chr10	1679134	1748074	0	68941	B423M10-2; M10-3; M10-4
Chr10	3321113	6494616	1	3173504	M10-5; M10-6
Chr10	6774130	12304675	0	5530546	B424; M10-8; M10-9; B425M10-10; B426M10-11; B426; M10-12; B427M10-13; B428M10-14; M10-15; B429M10-16; M10-17; B430; M10-19; M10-20; B431M10-21; B432M10-22; B433M10-23; B434M10-24; B435M10-25; B435; B436M10-26; M10-27; M10-28; M10-29; M10-30; M10-31
Chr10	12806994	13236165	1	429172	M10-32; B437M10-33; M10-34; M10-35
Chr10	13822326	22540540	0	8718215	M10-36; M10-37; M10-38; B438M10-39; B439M10-40; M10-41; M10-42; B440M10-43; M10-44; B441M10-45; B442M10-46; B443M10-47; B444M10-48; M10-49; M10-50; M10-51; B445M10-52; B446M10-53; B447M10-54; B448M10-55; B449M10-56; B450M10-57; B451; B451M10-58; B452M10-59; B453M10-60; B454M10-61; M10-62; M10-63; M10-64; M10-65; B455M10-66; M10-67; M10-68; M10-70; B456M10-71; M10-72; M10-73; B457M10-74; M10-75; B…
Chr11	375489	14544120	0	14168632	B466M11-2; M11-3; M11-4; B467M11-5; M11-6; B468M11-7; B469M11-8; M11-9; B470M11-10; M11-11; B471M11-12; M11-13; M11-15; M11-16; B472M11-17; M11-18; M11-19; B473M11-20; B474; B474M11-21; B474; M11-22; M11-23; B475M11-24; M11-25; B476M11-26; M11-27; M11-28; B477M11-29; B478M11-30; B479M11-31; B480M11-32
Chr11	14545628	18476839	1	3931212	B480; B481; B481M11-33; B482M11-34; M11-35; B483M11-36; B484; B484; B485M11-38; B486M11-39; B487M11-40; B488M11-41; B489M11-42; B490M11-43; M11-44; M11-45
Chr12	610996	5649276	1	5038281	B491M12-1; B492M12-2; M12-3; B493M12-4; M12-5; M12-6; B494M12-7; B495M12-8; M12-9; M12-10; M12-11; B496M12-12; B496; B497M12-13
Chr12	5877785	15504694	0	9626910	M12-14; B498M12-15; B498; B499M12-16; M12-17; M12-18; M12-19; B500M12-20; B501M12-21; M12-22; B502M12-23; M12-24; M12-25; M12-26; B503; M12-28; B504M12-29; M12-30; B505M12-31; M12-32; M12-33; M12-34; B506M12-35; M12-36; M12-37
Chr13	424601	1864592	1	1439992	B507; M13-2; B508M13-3; B509M13-4; B510M13-5; M13-6; B511M13-7; M13-8; M13-9; B512M13-10
Chr13	2599591	15644803	0	13045213	M13-11; B513M13-13; B513; B514M13-14; M13-15; M13-16; B515M13-17; M13-18; B516M13-19; M13-20; B517M13-21; M13-22; M13-23; M13-24; M13-25; B518M13-26; M13-27; B519M13-28; B520M13-29; B520; B521M13-30; M13-31; M13-32; B522M13-33; M13-34; B523M13-35; B523; M13-36; M13-37; M13-38; B524M13-39
Chr14	1366014	14597028	0	13231015	B525M14-1; M14-2; B526M14-3; B527M14-4; B528M14-5; B529M14-6; B529; B530M14-7; B530; M14-9; B531M14-10; B532M14-11; M14-12; B533M14-13; B534; B534M14-14; M14-15; M14-16; M14-17; M14-18; B535; B535M14-19; B536M14-20; B537M14-21; B538M14-22; B539M14-23; B540M14-24; B541M14-25; M14-26; B542; B542M14-27; M14-28; B543M14-29; M14-30; M14-31; B544M14-32; M14-33; M14-34; B545M14-35; B546M14-36; B547M14-3…
Chr15	297457	446967	1	149511	B565M15-1; M15-2; B566M15-3; M15-4
Chr15	633146	8127098	0	7493953	B567M15-5; M15-6; M15-7; B568M15-8; B569; B569M15-9; B570M15-10; M15-11; M15-12; B571M15-13; B572; B572; B573; B573M15-15; M15-16; M15-17
Chr15	8317390	8317465	1	76	B574M15-18
Chr15	8317602	10964673	0	2647072	B574; B575M15-19; M15-21; B576M15-22; B577M15-23; B578M15-24; B579M15-25; M15-26; M15-27
Chr15	11410631	13327193	1	1916563	B580M15-29; B581M15-30; B582M15-31; B583M15-32; B584M15-33; B585M15-34; B586M15-35; M15-36; B587M15-37; B588M15-38; B589M15-39; B590
Chr15	13327366	13327397	0	32	B590M15-40
Chr15	13327560	14988284	1	1660725	B590; M15-41; B591M15-42; B592M15-43; B592; B593; M15-45; M15-46; M15-47; M15-48
Chr16	239936	341510	1	101575	B594; B595M16-2
Chr16	998200	10368469	0	9370270	B596M16-3; B597M16-4; B597; B598M16-5; M16-6; B599; B599M16-7; B600M16-8; M16-9; B601M16-10; M16-11; M16-12; B602; B602M16-13; B603M16-14; B603; M16-15; M16-16; B604M16-17; B605; B605M16-18; B606M16-19; M16-20; B607M16-21; B608M16-22
Chr16	11708345	13960397	1	2252053	B609M16-23; M16-24; B610M16-25; M16-26; B611M16-27; B611; B612M16-28; M16-29
Chr17	3199190	11942050	1	8742861	M17-3; B613M17-4; B613; M17-5; B614M17-6; B615M17-7; B616M17-8; B617M17-9; B618M17-10; M17-11; B619; B619M17-12; M17-13; B620; B620M17-14; M17-15; M17-16; B621; B621M17-17; B622M17-18; B623M17-19; M17-20; M17-21; B624M17-22; B625
Chr17	11942351	11942490	0	140	B625M17-23
Chr17	11942607	15368327	1	3425721	B625; B626M17-24; B627M17-25; B628M17-26; M17-27; B629M17-28; B630M17-29; M17-30; B631M17-31; M17-32; M17-33; M17-34
Chr18	30326	1997532	0	1967207	B632M18-1; M18-2; M18-3; B633M18-4; M18-5; B634M18-6; M18-7; M18-8
Chr18	2266868	12448730	1	10181863	M18-9; M18-10; B635; M18-12; B636M18-13; B637M18-14; M18-15; B638M18-16; B638; M18-17; B639M18-18; B640M18-19; M18-20; B641M18-21; B642M18-22; B643M18-23
Chr18	12449337	12518818	0	69482	B643; B644
Chr18	12518870	16672854	1	4153985	B644M18-24; B645M18-25; B646M18-26; M18-27; B647M18-28; M18-29; M18-30
Chr19	1559887	12169765	1	10609879	B648M19-1; M19-2; M19-3; B649M19-4; B650M19-5; M19-6; M19-7; B651M19-8; M19-9; M19-10; B652M19-11; B653M19-12; M19-13; M19-14; M19-15; B654; B654M19-16; B655M19-17; M19-18; B656M19-19; B656; B657M19-20
Chr19	12175306	12175306	0	1	M19-21
Chr19	12755645	12756293	1	649	B658M19-22
Chr19	12756967	15896140	0	3139174	B658; M19-23

## Sheet: CD-3-16
Chromosome	Start	End	Phase	Length	Discription (Mi-j:the jth SNP in linkage group i; BkMi-j: the Mi-j SNP is within haplotype block k)
Chr01	400491	5270492	1	4870002	B1M1-1; M1-2; B2M1-3; M1-4; B3M1-5; B4M1-6; B5M1-7; M1-8; M1-9; M1-10; M1-11; B6M1-12; B7M1-13; M1-14; M1-15; B8M1-16; B9M1-17; M1-18; M1-19; M1-20; B10M1-21
Chr01	5273243	29911118	0	24637876	B10; M1-22; B11M1-23; B12M1-24; B12; M1-25; B13M1-26; B14M1-27; M1-28; B15M1-29; B16M1-30; B17M1-31; B18M1-32; M1-33; M1-34; M1-35; B19M1-36; M1-37; B20M1-38; B21M1-39; B22M1-40; B23M1-41; M1-42; M1-43; M1-44; M1-45; B24; B24M1-46; M1-47; M1-48; M1-49; B25M1-50; M1-51; B26M1-52; B27M1-53; B28M1-54; B29M1-55; M1-56; M1-57; B30M1-58; B31M1-59; B32M1-60; M1-61; B33M1-62; M1-63; B34M1-64; B35; B35; M…
Chr01	30144719	30144719	1	1	M1-108
Chr01	30295503	49028196	0	18732694	B57M1-109; B58M1-110; B59M1-111; M1-112; M1-113; B60M1-114; B61M1-115; B62M1-116; M1-117; B63M1-118; B64M1-119; B65M1-120; B66M1-121; B67M1-122; B68M1-123; B69M1-124; M1-125; B70M1-126; M1-127; B71M1-128; B72M1-129; B73M1-130; M1-131; B74M1-132; B75M1-133; B76M1-134; B77M1-135; M1-136; B78M1-137; M1-138; M1-139; B79M1-140; B80M1-141; M1-142; M1-143; B81M1-144; M1-145; M1-146; B82M1-147; B83M1-148…
Chr01	49968526	50311944	1	343419	M1-154; M1-155; M1-156; B86M1-157; B87M1-158; B88M1-159; B89M1-160
Chr02	253351	1825690	0	1572340	M2-2; B90M2-3; M2-4; B91M2-5; M2-6
Chr02	1883277	1883277	1	1	M2-7
Chr02	2089834	25139284	0	23049451	M2-8; M2-9; M2-10; M2-11; M2-12; M2-13; B92M2-14; B93M2-15; M2-16; M2-17; B94M2-18; B95; B95M2-19; B96M2-20; B97M2-22; M2-23; B98M2-25; B99M2-26; B100M2-27; B101M2-28; B102M2-29; B103M2-30; M2-31; M2-32; M2-33; B104M2-34; B104; M2-35; B105M2-36; M2-37; B106M2-38; M2-39; B107M2-40; B108M2-41; M2-42; M2-43; B109M2-44; M2-46; B110; B110M2-47; B111M2-48; B112; M2-50; B113M2-51; B114M2-52; B115M2-53; …
Chr03	179619	21728068	0	21548450	B139; B140M3-2; M3-3; M3-4; B141M3-5; M3-6; M3-7; M3-8; B142M3-9; B143M3-10; M3-11; B144M3-12; M3-13; B145M3-14; B146M3-15; M3-16; M3-17; B147; B147M3-18; M3-19; B148M3-20; M3-21; M3-22; B149M3-23; B150M3-24; B151M3-25; B152M3-26; B152; B153M3-27; B154M3-28; B155M3-29; B156M3-30; B157M3-32; B158M3-33; M3-34; M3-35; B159; B159; B160M3-37; M3-38; M3-39; M3-40; M3-41; B161M3-42; B162M3-43; M3-44; B1…
Chr04	974603	9302439	1	8327837	M4-2; M4-3; M4-4; B183M4-5; B184M4-6; B184; B185M4-7; B186M4-8; M4-9; B187M4-10; B188M4-11; B189M4-12; M4-13; B190M4-14; M4-15; B191M4-16; B192M4-17; M4-18; M4-19; M4-20; B193M4-21; B194M4-22; M4-23; B195M4-24; B196M4-25; M4-26; M4-27; B197M4-28; M4-29; M4-30; B198M4-31; B199M4-32; M4-33; M4-34
Chr04	10206662	10206662	0	1	M4-35
Chr04	10682375	23910325	1	13227951	B200M4-36; B201M4-37; M4-38; B202M4-39; B203M4-40; B204M4-41; B205M4-42; M4-43; B206M4-44; M4-45; B207M4-46; B208M4-47; B209M4-48; B210M4-49; B211M4-50; B212M4-51; B212; B213M4-52; B214M4-53; M4-54; B215M4-55; B216M4-56; M4-57; B217M4-58; B217; B218M4-59; M4-60; B219M4-61; B220; B220M4-62; M4-63; M4-64; B221M4-65; B222; B222M4-66; M4-67; M4-68; M4-69; M4-70; B223M4-71; B224M4-72; M4-73
Chr05	1921982	4197573	1	2275592	M5-2; B225M5-3; B226M5-4; M5-5; B227M5-6; B228M5-7; B229M5-8
Chr05	4540998	23527253	0	18986256	B230M5-9; B231M5-10; M5-11; B232M5-12; B233M5-13; B234M5-14; B235M5-15; M5-16; M5-17; B236M5-18; B237M5-19; M5-20; M5-21; M5-22; M5-23; B238M5-24; B239M5-25; B239; M5-26; M5-27; B240M5-28; M5-29; B241M5-30; B241; B242M5-31; M5-32; B243M5-33; M5-34; M5-35; M5-36; M5-37; M5-38; B244M5-39; B245M5-40; M5-41; M5-42; M5-43; M5-44; B246M5-45; M5-46; B247M5-47; B248M5-48; B249; B250M5-50; B251M5-51; M5-5…
Chr05	23702753	25753123	1	2050371	M5-58; M5-59; M5-60; B257M5-61; B258M5-62; M5-63; M5-64; B259M5-65; M5-66
Chr06	535680	27538838	0	27003159	M6-2; B260M6-3; M6-4; B261M6-5; B262; B262M6-6; M6-7; B263M6-8; B264M6-9; B265M6-10; M6-11; M6-12; B266M6-13; M6-14; M6-15; B267M6-16; B267; M6-17; B268M6-18; B269M6-19; B270M6-20; M6-21; B271; B271M6-22; M6-23; M6-24; B272; B272M6-25; B272; B273M6-26; M6-27; M6-28; M6-29; B274M6-30; B275M6-31; B276M6-32; B277M6-33; B278M6-34; B279M6-35; M6-36; B280M6-37; B281M6-38; M6-39; M6-40; M6-41; B282M6-42…
Chr07	425820	3218327	0	2792508	M7-2; M7-3; B312M7-4; B313M7-5; B314M7-6; M7-7; B315; B316M7-9; B317M7-10; B318M7-11; M7-12; B319M7-13; M7-14; M7-15; M7-16; B320M7-17
Chr07	3393405	3393405	1	1	M7-18
Chr07	3625155	14549425	0	10924271	M7-19; B321M7-20; M7-21; M7-22; B322M7-23; B323M7-24; B324M7-25; B325M7-26; M7-27; M7-28; B326M7-29; B327M7-30; M7-31; M7-32; M7-33; B328M7-34; M7-35; B329M7-36; M7-37; M7-38; B330M7-39; M7-40; M7-41; B331M7-42; B332M7-43; M7-44
Chr07	15221220	15221220	1	1	M7-46
Chr08	97346	162237	0	64892	B333M8-1; B334M8-2
Chr08	162537	18315139	1	18152603	B334; M8-3; M8-4; M8-5; B335M8-6; B336M8-7; M8-8; M8-9; B337M8-10; B338; B338M8-11; B339M8-12; B340; B340; B341M8-14; M8-15; B342M8-16; B343M8-17; M8-18; M8-19; B344M8-20; B345M8-21; B346M8-22; M8-23; B347M8-24; M8-25; B348M8-26; B349M8-27; M8-28; B350M8-29; M8-30; M8-31; B351M8-32; B352M8-33; B353M8-34; B354M8-35; B355M8-36; M8-37; B356M8-38; B357M8-39; M8-40; M8-41; B358M8-42; B359M8-43; B359; …
Chr09	2036818	5248125	0	3211308	B384M9-1; M9-2; B385M9-3; B386M9-4; M9-5; M9-6; M9-7; B387M9-8; B388M9-9; M9-10; B389M9-11; B390M9-12; B391M9-13; M9-14; M9-15; B392M9-16
Chr09	5584498	5584498	1	1	M9-17
Chr09	5702534	12857546	0	7155013	B393M9-18; B394M9-19; B395M9-20; B396M9-21; M9-22; M9-23; B397M9-24; M9-25; B398M9-26; M9-27; M9-28; B399M9-29; M9-30; B400M9-31; B401M9-32; M9-33; B402M9-34; M9-35; B403M9-36; B404M9-37; B404; B405M9-38; B406M9-39; B407M9-40; M9-41; M9-42; B408M9-43; M9-44; B409M9-45; B410M9-46; M9-47; M9-48; B411M9-49; B411; B412M9-50; B413; B414M9-52; B415M9-53; M9-54; B416M9-55; B417M9-56; B418M9-57; B419M9-5…
Chr10	1679134	1748074	0	68941	B423M10-2; M10-3; M10-4
Chr10	3321113	3321113	1	1	M10-5
Chr10	6494616	17633957	0	11139342	M10-6; B424; B424; M10-8; M10-9; B425M10-10; B426M10-11; B426; M10-12; B427M10-13; B428M10-14; M10-15; B429M10-16; M10-17; B430M10-18; M10-19; M10-20; B431; B431M10-21; B432M10-22; B433M10-23; B434M10-24; B435M10-25; B435; B436M10-26; M10-27; M10-28; M10-29; M10-30; M10-31; M10-32; B437M10-33; M10-34; M10-35; M10-36; M10-37; M10-38; B438M10-39; B439M10-40; M10-41; M10-42; B440M10-43; M10-44; B441…
Chr10	18008448	22540540	1	4532093	M10-62; M10-63; M10-64; M10-65; B455M10-66; M10-67; M10-68; M10-70; B456; B456M10-71; M10-72; M10-73; B457M10-74; M10-75; B458M10-76; B459M10-77; M10-78; B460M10-79; B461M10-80; M10-81; B462M10-82; B463M10-83; M10-84; B464M10-85; B465; B465M10-86; M10-87; M10-88
Chr11	375489	18476839	1	18101351	B466M11-2; M11-3; M11-4; B467M11-5; M11-6; B468M11-7; B469M11-8; M11-9; B470; B470M11-10; M11-11; B471M11-12; M11-13; M11-14; M11-15; M11-16; B472M11-17; M11-18; M11-19; B473M11-20; B474M11-21; M11-22; M11-23; B475M11-24; M11-25; B476M11-26; M11-27; M11-28; B477M11-29; B477; B478M11-30; B479M11-31; B480M11-32; B481M11-33; B482M11-34; B483M11-36; B484; B484M11-37; B485M11-38; B486M11-39; B487M11-4…
Chr12	610996	15504694	1	14893699	B491M12-1; B492M12-2; M12-3; B493M12-4; M12-5; M12-6; B494M12-7; B495M12-8; M12-9; M12-10; M12-11; B496M12-12; B497M12-13; M12-14; B498M12-15; B499M12-16; M12-17; M12-18; M12-19; B500M12-20; B501M12-21; M12-22; B502M12-23; M12-24; M12-25; M12-26; B503M12-27; M12-28; B504M12-29; M12-30; B505M12-31; M12-32; M12-33; M12-34; B506M12-35; M12-36; M12-37
Chr13	425061	11788856	0	11363796	B507; M13-2; B508M13-3; B509; B509M13-4; B510M13-5; M13-6; B511M13-7; M13-8; M13-9; B512M13-10; M13-11; M13-12; B513M13-13; B514M13-14; M13-15; M13-16; B515M13-17; M13-18; B516M13-19; M13-20; B517M13-21; M13-22; M13-23; M13-24; M13-25; B518M13-26; M13-27; B519M13-28
Chr13	12255392	15645117	1	3389726	B520; B521M13-30; M13-31; M13-32; B522M13-33; M13-34; B523M13-35; M13-36; M13-37; M13-38; B524M13-39
Chr14	1366014	6396025	0	5030012	B525M14-1; M14-2; B526M14-3; B526; B527M14-4; B528M14-5; B529M14-6; B530M14-7; M14-9; B531M14-10; B532; B532M14-11; M14-12; B533M14-13; B534M14-14; M14-15; M14-16; M14-17; M14-18; B535M14-19; B536M14-20; B537M14-21; B538M14-22; B539M14-23; B540M14-24
Chr14	6564090	14597028	1	8032939	B541M14-25; M14-26; B542; B542M14-27; M14-28; B543M14-29; M14-30; M14-31; B544M14-32; B544; M14-33; M14-34; B545M14-35; B546M14-36; B547M14-37; B548M14-38; B549M14-39; B550M14-40; M14-41; B551M14-42; B552M14-43; B553M14-44; M14-45; B554M14-46; M14-47; M14-48; M14-49; M14-50; B555M14-51; B556M14-52; M14-53; B557M14-54; B558; B558M14-55; M14-56; B559M14-57; M14-58; B560M14-59; M14-60; B561M14-61; B…
Chr15	297457	2729155	0	2431699	B565M15-1; M15-2; B566M15-3; M15-4; B567M15-5; M15-6; B568M15-8; B569M15-9; B570M15-10; M15-11
Chr15	2907023	2907023	1	1	M15-12
Chr15	3415304	3416958	0	1655	B571M15-13
Chr15	3986180	14988284	1	11002105	B572M15-14; B573M15-15; M15-16; M15-17; B574M15-18; B575; B575M15-19; M15-21; B576M15-22; B577M15-23; B578M15-24; B579M15-25; M15-26; M15-27; M15-28; B580M15-29; B581M15-30; B582M15-31; B583M15-32; B584M15-33; B585M15-34; B585; B586; B586M15-35; M15-36; B587M15-37; B588M15-38; B589M15-39; B590M15-40; M15-41; B591M15-42; B592; B592M15-43; B593; M15-45; M15-46; M15-47; M15-48
Chr16	239936	1000362	1	760427	B594; B595M16-2; B596M16-3
Chr16	1599961	12099346	0	10499386	B597M16-4; B598M16-5; M16-6; B599M16-7; B600M16-8; M16-9; B601M16-10; M16-11; M16-12; B602M16-13; B603M16-14; M16-15; M16-16; B604M16-17; B605; B605M16-18; B606M16-19; M16-20; B607M16-21; B608M16-22; B609; B609M16-23; M16-24
Chr16	12561874	13960397	1	1398524	B610M16-25; M16-26; B611M16-27; B612M16-28; M16-29
Chr17	2789925	11942607	1	9152683	M17-2; M17-3; B613M17-4; M17-5; B614M17-6; B615M17-7; B616M17-8; B617M17-9; B617; B618M17-10; M17-11; B619M17-12; M17-13; B620; B620M17-14; M17-15; M17-16; B621; B621M17-17; B622M17-18; B623M17-19; M17-20; M17-21; B624M17-22; B625M17-23
Chr17	12991499	15368327	0	2376829	B626M17-24; B627M17-25; B628M17-26; M17-27; B629M17-28; B630M17-29; M17-30; B631; B631M17-31; M17-32; M17-33; M17-34
Chr18	29390	34091	1	4702	B632M18-1
Chr18	589483	13916715	0	13327233	M18-2; M18-3; B633M18-4; M18-5; B634M18-6; M18-7; M18-8; M18-9; M18-10; B635; M18-12; B636M18-13; B637M18-14; M18-15; B638M18-16; B638; M18-17; B639M18-18; B640M18-19; M18-20; B641M18-21; B642M18-22; B643M18-23; B643; B644M18-24; B645; B645M18-25; B646; B646M18-26; B646; M18-27; B647M18-28
Chr18	16244364	16672854	1	428491	M18-29; M18-30
Chr19	1559887	15896140	0	14336254	B648M19-1; M19-2; M19-3; B649M19-4; B650; M19-6; M19-7; B651M19-8; M19-9; M19-10; B652M19-11; B653M19-12; M19-13; M19-14; M19-15; B654M19-16; B655M19-17; M19-18; B656; B656M19-19; B657M19-20; M19-21; B658M19-22; M19-23

## Sheet: CD-3-18
Chromosome	Start	End	Phase	Length	Discription (Mi-j:the jth SNP in linkage group i; BkMi-j: the Mi-j SNP is within haplotype block k)
Chr01	400491	4318907	0	3918417	B1M1-1; M1-2; B2M1-3; M1-4; B3M1-5; B4M1-6; B5M1-7; M1-8; M1-9; M1-10; M1-11; B6; B6; B7M1-13; M1-14; M1-15; B8M1-16; B9M1-17; M1-18; M1-19
Chr01	4775863	11481149	1	6705287	M1-20; B10M1-21; M1-22; B11M1-23; B12M1-24; M1-25; B13M1-26; B14M1-27; M1-28; B15M1-29; B16M1-30; B17M1-31; B18M1-32; M1-33; M1-34; M1-35; B19M1-36; M1-37; B20M1-38; B21M1-39; B22M1-40; B23M1-41; M1-42; M1-43; M1-44; M1-45; B24M1-46; M1-47; M1-48; M1-49; B25M1-50; M1-51; B26M1-52; B27M1-53
Chr01	11714020	28412984	0	16698965	B28M1-54; B29M1-55; M1-56; M1-57; B30M1-58; B31M1-59; B32M1-60; M1-61; B33M1-62; M1-63; B34M1-64; B35M1-65; M1-66; M1-67; M1-68; M1-69; B36M1-70; B37M1-71; M1-72; B38M1-73; B39M1-74; M1-75; B40M1-76; B41M1-77; B42M1-78; M1-79; B43M1-80; B44M1-81; M1-82; M1-83; M1-84; B45M1-85; M1-86; M1-87; B46M1-88; M1-89; B47M1-90; B47; B48M1-91; B49M1-92; B50M1-93; B51M1-94; M1-95; M1-96; M1-97; M1-98; M1-99; …
Chr01	29264691	50311944	1	21047254	B54M1-103; B54; M1-104; B55M1-105; M1-106; B56M1-107; M1-108; B57M1-109; B58; B58M1-110; B59M1-111; M1-112; M1-113; B60M1-114; B61M1-115; B62M1-116; M1-117; B63M1-118; B64M1-119; B65M1-120; B66M1-121; B67M1-122; B68M1-123; B69M1-124; M1-125; B70M1-126; M1-127; B71M1-128; B72M1-129; B72; B73; B73M1-130; M1-131; B74M1-132; B75; B75M1-133; B76M1-134; B76; B77M1-135; M1-136; B78M1-137; M1-138; M1-139…
Chr02	253351	10044095	1	9790745	M2-2; B90M2-3; M2-4; B91M2-5; M2-6; M2-7; M2-8; M2-9; M2-10; M2-11; M2-12; M2-13; B92M2-14; B93M2-15; M2-16; M2-17; B94M2-18; B95; B95M2-19; B96M2-20; B97M2-22; M2-23; B98; B98M2-25; B99M2-26; B100M2-27; B101M2-28; B102M2-29; B103M2-30; M2-31; M2-32; M2-33; B104M2-34; M2-35; B105M2-36; M2-37; B106M2-38; M2-39; B107M2-40; B108M2-41; M2-42; M2-43; B109M2-44; M2-46; B110; B110M2-47; B111M2-48
Chr02	10721945	13616646	0	2894702	M2-50; B113M2-51; B114M2-52; B115M2-53; B116M2-54; B117M2-55; B118M2-56; M2-57; B119M2-58; M2-59; M2-60; B120M2-61; B121M2-62; B122M2-63; B123; B123M2-64; B124M2-65; B125M2-66; M2-67; B126M2-68
Chr02	14600686	25139284	1	10538599	B127M2-69; B128M2-70; M2-71; M2-72; M2-73; M2-74; B129M2-75; M2-76; M2-77; M2-78; B130M2-79; M2-80; B131; B131M2-81; B132M2-82; M2-83; M2-84; B133; B133M2-85; B134M2-86; B135M2-87; M2-88; B136M2-89; B137M2-90; M2-91; M2-92; B138M2-93; M2-94; M2-95
Chr03	179619	14586370	0	14406752	B139; B140M3-2; M3-3; M3-4; B141M3-5; M3-6; M3-7; M3-8; B142M3-9; B143M3-10; M3-11; B144; B144; M3-13; B145M3-14; B146M3-15; M3-16; M3-17; B147M3-18; M3-19; B148M3-20; M3-21; M3-22; B149M3-23; B150M3-24; B151M3-25; B152M3-26; B152; B153M3-27; B153; B154M3-28; B155M3-29; B156M3-30; M3-31; B157M3-32; B158M3-33; M3-34; M3-35; B159; B159; B160M3-37; M3-38; M3-39; M3-40; M3-41; B161M3-42; B162M3-43; M…
Chr03	15049545	15049545	1	1	M3-52
Chr03	15103025	15264679	0	161655	M3-53; M3-54; M3-55
Chr03	15819844	17096173	1	1276330	B168M3-56; M3-57; M3-58; B169M3-59; M3-60; B170M3-61
Chr03	17161770	17161770	0	1	M3-62
Chr03	17397759	21728068	1	4330310	B171M3-63; M3-64; B172M3-65; B173M3-66; B174M3-67; M3-68; B175M3-69; M3-70; B176M3-71; M3-72; B177M3-73; M3-74; M3-75; M3-76; M3-77; B178M3-78; B179M3-79; B180M3-80; B181M3-81; B182M3-82
Chr04	974603	20154782	0	19180180	M4-2; M4-3; M4-4; B183M4-5; B184M4-6; B185M4-7; B186M4-8; M4-9; B187M4-10; B188M4-11; B189M4-12; M4-13; B190M4-14; M4-15; B191M4-16; B192M4-17; M4-18; M4-19; M4-20; B193M4-21; B194M4-22; M4-23; B195M4-24; B196M4-25; M4-26; M4-27; B197M4-28; M4-29; M4-30; B198M4-31; B199M4-32; M4-33; M4-34; M4-35; B200M4-36; B201M4-37; M4-38; B202M4-39; B203M4-40; B204M4-41; B205; M4-43; B206M4-44; M4-45; B207M4-4…
Chr04	20261343	23910325	1	3648983	B219M4-61; B220M4-62; M4-63; M4-64; B221M4-65; B222; B222M4-66; M4-67; M4-68; M4-69; M4-70; B223M4-71; B224M4-72; M4-73
Chr05	1921982	2789024	0	867043	M5-2; B225M5-3
Chr05	3323626	6175043	1	2851418	B226M5-4; M5-5; B227M5-6; B228M5-7; B229M5-8; B230M5-9; B231M5-10; M5-11; B232; B232; B233M5-13; B234M5-14; B235M5-15
Chr05	6602670	6602670	0	1	M5-16
Chr05	6941802	22095114	1	15153313	M5-17; B236M5-18; B237M5-19; M5-20; M5-21; M5-22; M5-23; B238M5-24; B239M5-25; M5-26; M5-27; B240M5-28; M5-29; B241M5-30; B242M5-31; M5-32; B243M5-33; B243; M5-34; M5-35; M5-36; M5-37; M5-38; B244M5-39; B245M5-40; M5-41; M5-42; M5-43; M5-44; B246M5-45; M5-46; B247M5-47; B248M5-48; B249; B249M5-49
Chr05	22095178	22119457	0	24280	B249; B250
Chr05	22119786	22121026	1	1241	B250M5-50
Chr05	22708068	25753123	0	3045056	B251M5-51; M5-52; B252M5-53; B253; B254M5-55; B255M5-56; B256M5-57; M5-58; M5-59; M5-60; B257M5-61; B258M5-62; M5-63; M5-64; B259M5-65; M5-66
Chr06	535680	22021951	0	21486272	M6-2; B260M6-3; M6-4; B261M6-5; B262M6-6; M6-7; B263M6-8; B264M6-9; B265M6-10; M6-11; M6-12; B266M6-13; M6-14; M6-15; B267M6-16; B267; M6-17; B268M6-18; B269M6-19; B270M6-20; M6-21; B271; B271M6-22; M6-23; M6-24; B272M6-25; B273M6-26; M6-27; M6-28; M6-29; B274M6-30; B275M6-31; B276M6-32; B277M6-33; B278M6-34; B279M6-35; B279; M6-36; B280M6-37; B281M6-38; M6-39; M6-40; M6-41; B282M6-42; M6-43; B28…
Chr06	22643115	27538838	1	4895724	M6-61; M6-62; M6-63; B294M6-64; M6-65; B295M6-66; M6-67; M6-68; M6-69; B296M6-70; B297M6-71; B297; B298M6-72; B299; M6-74; M6-75; B300M6-76; B301M6-77; B302M6-78; M6-79; B303M6-80; B304M6-81; M6-82; M6-83; B305M6-84; B306M6-85; B307M6-86; M6-87; B308M6-88; B309M6-89; M6-90; B310M6-91; B311; B311M6-92; M6-93; M6-94; M6-95
Chr07	425820	3393405	1	2967586	M7-2; M7-3; B312M7-4; B313M7-5; B314M7-6; M7-7; B315M7-8; B316M7-9; B317; B318M7-11; M7-12; B319M7-13; M7-14; M7-15; M7-16; B320M7-17; M7-18
Chr07	3625155	15221220	0	11596066	M7-19; B321M7-20; M7-21; M7-22; B322M7-23; B323M7-24; B324M7-25; B325M7-26; M7-27; M7-28; B326; B326M7-29; B327M7-30; M7-31; M7-32; M7-33; B328M7-34; B328; M7-35; B329M7-36; M7-37; M7-38; B330M7-39; M7-40; M7-41; B331; B332M7-43; M7-44; M7-46
Chr08	97346	2684738	0	2587393	B333M8-1; B334M8-2; M8-3; M8-4; M8-5; B335M8-6; B336M8-7
Chr08	2945523	3692067	1	746545	M8-8; M8-9; B337M8-10; B338M8-11; B339M8-12; B340
Chr08	3692091	3692161	0	71	B340M8-13
Chr08	3692226	8782574	1	5090349	B340; B341M8-14; M8-15; B342M8-16; B343M8-17; M8-18; M8-19; B344M8-20; B345M8-21; B346M8-22; M8-23; B347M8-24; M8-25; B348M8-26; B349M8-27; M8-28; B350M8-29; M8-30; M8-31; B351M8-32; B352M8-33; B353M8-34; B354M8-35; B355M8-36; M8-37; B356; B357M8-39; M8-40; M8-41; B358M8-42; B359M8-43; M8-44; B360M8-45
Chr08	9049243	9049243	0	1	M8-46
Chr08	9103357	13838026	1	4734670	B361M8-47; B362M8-48; B363; B363M8-49; B364M8-50; B365M8-51; B366M8-52; B367M8-53; M8-54; M8-55; M8-56; M8-57; B368M8-58; B369M8-59; B370M8-60; B371M8-61; M8-62; M8-63; B372; B373M8-65; M8-66; M8-67; B374M8-68; B375M8-69; B376M8-70; B377M8-71; B378; B378M8-72; M8-73; B379M8-74; M8-75; M8-76; B380M8-77; M8-78; B381M8-79
Chr08	14080870	18315139	0	4234270	B382M8-80; M8-81; M8-82; B383M8-83
Chr09	2036818	12857546	1	10820729	B384M9-1; M9-2; B385M9-3; B386; B386M9-4; M9-5; M9-6; M9-7; B387M9-8; B388M9-9; M9-10; B389M9-11; B390M9-12; B390; B391M9-13; M9-14; M9-15; B392M9-16; M9-17; B393; B393M9-18; B394M9-19; B395M9-20; B396M9-21; M9-22; M9-23; B397M9-24; M9-25; B398M9-26; M9-27; M9-28; B399M9-29; M9-30; B400M9-31; B401M9-32; M9-33; B402M9-34; M9-35; B403M9-36; B404M9-37; B405M9-38; B407M9-40; M9-41; M9-42; B408; B408M…
Chr10	1679134	22540540	1	20861407	B423M10-2; M10-3; M10-4; M10-5; M10-6; B424M10-7; M10-8; M10-9; B425M10-10; B426M10-11; M10-12; B427M10-13; B428M10-14; M10-15; B429M10-16; M10-17; B430M10-18; M10-19; M10-20; B431M10-21; B432M10-22; B433M10-23; B434M10-24; B435M10-25; B436M10-26; M10-27; M10-28; M10-29; M10-30; M10-31; M10-32; B437M10-33; M10-34; M10-35; M10-36; M10-37; M10-38; B438M10-39; B439M10-40; M10-41; M10-42; B440M10-43;…
Chr11	375489	18476839	0	18101351	B466M11-2; M11-3; M11-4; B467M11-5; M11-6; B468M11-7; B469M11-8; M11-9; B470M11-10; M11-11; B471M11-12; M11-13; M11-14; M11-15; M11-16; B472M11-17; M11-18; M11-19; B473M11-20; B474M11-21; M11-22; M11-23; B475M11-24; M11-25; B476M11-26; M11-27; M11-28; B477M11-29; B478M11-30; B479M11-31; B479; B480M11-32; B480; B481M11-33; B482M11-34; M11-35; B483M11-36; B484; B484M11-37; B485M11-38; B486M11-39; B…
Chr12	610996	15504694	0	14893699	B491M12-1; B492M12-2; M12-3; B493; B493M12-4; M12-5; M12-6; B494M12-7; B495M12-8; M12-9; M12-10; M12-11; B496M12-12; B497M12-13; M12-14; B498M12-15; B498; B499M12-16; M12-17; M12-18; M12-19; B500M12-20; B501M12-21; M12-22; B502M12-23; M12-24; M12-25; M12-26; B503M12-27; M12-28; B504M12-29; M12-30; B505M12-31; M12-32; M12-33; M12-34; B506M12-35; M12-36; M12-37
Chr13	624898	11788856	0	11163959	M13-2; B508M13-3; B509; B509M13-4; B510M13-5; M13-6; B511M13-7; M13-8; M13-9; B512M13-10; M13-11; M13-12; B513M13-13; B514M13-14; B514; M13-15; M13-16; B515; B515M13-17; M13-18; B516M13-19; M13-20; B517M13-21; M13-22; M13-23; M13-24; M13-25; B518M13-26; M13-27; B519M13-28
Chr13	12254527	15644763	1	3390237	B520M13-29; B520; B521M13-30; M13-31; M13-32; B522M13-33; M13-34; B523M13-35; M13-36; M13-37; M13-38; B524M13-39
Chr14	1366014	2580688	1	1214675	B525M14-1; M14-2; B526M14-3; B527M14-4; B528M14-5; B529; B529M14-6; B530M14-7
Chr14	3100111	3100111	0	1	M14-9
Chr14	3415492	14597028	1	11181537	B531M14-10; B532M14-11; M14-12; B533M14-13; B534M14-14; M14-15; M14-16; M14-17; M14-18; B535M14-19; B536M14-20; B537M14-21; B538M14-22; B539; B539M14-23; B540M14-24; B541M14-25; M14-26; B542; B542M14-27; M14-28; B543M14-29; M14-30; M14-31; B544M14-32; M14-33; M14-34; B545M14-35; B546M14-36; B547M14-37; B548M14-38; B549M14-39; B549; B550M14-40; M14-41; B551M14-42; B552M14-43; B553M14-44; M14-45; B…
Chr15	297457	14988284	0	14690828	B565M15-1; M15-2; B566M15-3; M15-4; B567M15-5; M15-6; M15-7; B568M15-8; B569M15-9; B570M15-10; M15-11; M15-12; B571; B571M15-13; B572M15-14; B573M15-15; M15-16; M15-17; B574M15-18; B575M15-19; M15-21; B576M15-22; B577M15-23; B578M15-24; B579M15-25; M15-26; M15-27; M15-28; B580M15-29; B581M15-30; B582M15-31; B583M15-32; B584M15-33; B585M15-34; B586M15-35; B586; M15-36; B587M15-37; B588M15-38; B589…
Chr16	239936	13960397	1	13720462	B594; B595M16-2; B596M16-3; B597M16-4; B598M16-5; M16-6; B599; B599M16-7; B600M16-8; M16-9; B601; M16-11; M16-12; B602; B602M16-13; B603M16-14; B603; M16-15; M16-16; B604M16-17; B605M16-18; B606M16-19; M16-20; B607M16-21; B608M16-22; B609M16-23; M16-24; B610M16-25; M16-26; B611M16-27; B612M16-28; B612; M16-29
Chr17	2789925	15368327	1	12578403	M17-2; M17-3; B613M17-4; M17-5; B614M17-6; B615M17-7; B616M17-8; B617M17-9; B618M17-10; M17-11; B619; B619M17-12; M17-13; B620; B620M17-14; M17-15; M17-16; B621M17-17; B622M17-18; B623M17-19; M17-20; M17-21; B624M17-22; B625M17-23; B626M17-24; B627M17-25; B627; B628M17-26; M17-27; B629M17-28; B629; B630M17-29; M17-30; B631M17-31; M17-32; M17-33; M17-34
Chr18	29390	8891247	0	8861858	B632M18-1; M18-2; M18-3; B633M18-4; M18-5; B634M18-6; M18-7; M18-8; M18-9; M18-10; B635; M18-12; B636M18-13; B637M18-14; M18-15; B638M18-16; B638; M18-17; B639M18-18
Chr18	11070680	16672854	1	5602175	B640M18-19; M18-20; B641M18-21; B642M18-22; B643M18-23; B644M18-24; B645M18-25; B646M18-26; M18-27; B647M18-28; M18-29; M18-30
Chr19	1559887	15896140	0	14336254	B648M19-1; M19-2; M19-3; B649M19-4; B650M19-5; M19-6; M19-7; B651M19-8; M19-9; M19-10; B652M19-11; B653M19-12; M19-13; M19-14; M19-15; B654M19-16; B655M19-17; M19-18; B656M19-19; B657M19-20; M19-21; B658M19-22; M19-23

[truncated: 2 more sheets: S5, S6]
