# Supplementary material for: Identification of recombination events in outbred species with next-generation sequencing data
Source: BMC Genomics. 2018 May 25;19:398. doi: 10.1186/s12864-018-4791-x (PMC5970487; doi:10.1186/s12864-018-4791-x)
Supplement: Supplementary file 5 — Excel Sheets CS-B35–2, CS-C25–3, CS-C3–2, CS-C32–2, CS-C5–3, CS-3-12, CS-3-14, CS-3-15, CS-3-16 and CS-3-18 Crossover tracts on each chromosome of the maternal P. simonii that were identified in each progeny. Excel Sheet S7 Summary of the crossover numbers on the male chromosomes that were identified in each progeny. Excel Sheet S8 Summary of the crossover events on the male chromosomes that were identified within a short haplotype block region. (XLSX 58 kb) [file 12864_2018_4791_MOESM5_ESM.xlsx]

## Sheet: CS-B35-2
Chromosome	Start	End	Phase	Length	Discription (Mi-j:the jth SNP in linkage group i; BkMi-j: the Mi-j SNP is within haplotype block k)
Chr01	1367798	6534364	0	5166567	M1-1; M1-2; B1M1-3; B2M1-4; M1-5; B3M1-6; B3; M1-7; B4M1-8; M1-9; M1-10; M1-11; M1-12; B5; B5M1-13; B6M1-14
Chr01	7211456	13057540	1	5846085	M1-15; M1-16; B7M1-17; B8M1-18; M1-19; M1-20; M1-21; B9M1-22; M1-23; M1-24; B10M1-25; B11M1-26; M1-27; M1-28; M1-29
Chr01	13146255	13146255	0	1	M1-30
Chr01	13915143	27102053	1	13186911	M1-31; M1-32; B12M1-33; B13M1-34; M1-35; B14M1-36; M1-37; M1-38; M1-39; M1-40; M1-41
Chr01	27968456	36984526	0	9016071	M1-42; B15M1-43; B16M1-44; M1-45; M1-46; B17; B17M1-47; M1-48; M1-49; B18M1-50; M1-51; B19M1-52; B19; M1-53; M1-54; B20; B20M1-55; M1-56; M1-57; B21M1-58; M1-59; M1-60; B22M1-61; M1-62
Chr01	38985200	43847216	1	4862017	B23M1-63; B23; M1-64; B24M1-65; B25M1-66; M1-67; M1-68; B26M1-70
Chr01	44880452	50213480	0	5333029	M1-71; B27M1-72; B28M1-73; M1-74; B29M1-75; M1-76
Chr02	1193106	2894045	0	1700940	B30M2-2; B31M2-3; B31; M2-4; M2-5
Chr02	3489252	24828065	1	21338814	M2-6; M2-7; B32M2-8; B33M2-9; B34M2-10; M2-11; M2-12; M2-13; B35M2-14; B35; M2-15; B36M2-16; M2-17; M2-18; M2-19; M2-20; M2-21; M2-22; M2-23; B37M2-24; B38M2-25; M2-26; B39M2-27; M2-28; B40M2-29; B41M2-30; M2-31; M2-32; B42M2-33; B43M2-35; M2-36; M2-37; B44M2-38; B45M2-39; M2-40; M2-41; B46M2-42; B47; B47M2-43; B47; B48M2-44; M2-45; M2-46; B49M2-47; M2-48; M2-49; M2-50; B50M2-51
Chr03	834517	9226203	1	8391687	B51M3-1; B52M3-2; B53M3-3; M3-4; B54M3-5; M3-6; M3-7; B55M3-8; B55; B56M3-9
Chr03	10376828	17557849	0	7181022	M3-10; B57M3-11; M3-12; M3-13; B58; B58M3-14; B58; M3-15; M3-16; M3-17; M3-18; M3-19; M3-20; B59M3-21; M3-22; B60M3-23; M3-24; M3-25; B61M3-26; M3-27; B62M3-28; M3-29; B63M3-30; M3-31; B64M3-32; M3-33
Chr03	18211186	19899016	1	1687831	B65M3-34; B66M3-35; B67M3-36; B68; B68M3-37; M3-38; M3-39
Chr03	20528505	21438411	0	909907	B69M3-40; B70M3-41; B70; B71M3-42; B71; B72M3-43
Chr04	973853	19460688	0	18486836	B73M4-1; B74M4-2; B74; M4-3; B75M4-4; M4-5; M4-6; M4-7; M4-8; M4-9; M4-10; M4-11; M4-12; M4-13; M4-14; B76M4-15; M4-16; M4-17; M4-18; M4-19; M4-20; M4-21; M4-22; M4-23; M4-24; B77M4-25; B78M4-26; B79M4-27; M4-28; M4-29
Chr04	20480568	23226576	1	2746009	M4-30; B80; B80M4-31; B80; M4-32; M4-33; B81M4-34; B82M4-35; M4-36; B83M4-37; M4-38; B84M4-39
Chr05	1751581	21970033	1	20218453	B85M5-1; M5-2; B86M5-3; M5-4; B87M5-5; M5-6; B88; B88M5-7; B89M5-8; B90M5-9; M5-10; B91M5-11; B92M5-12; M5-13; B93M5-14; B94; B94M5-15; M5-16; B95M5-17; M5-19; M5-20; B96M5-21; M5-22; M5-23; M5-24; M5-25; M5-26; M5-27; M5-28; B97M5-29; B98M5-30; M5-31; B99M5-32; B99; M5-33; M5-34; B100M5-35; M5-36; B101M5-37; B102M5-38; B103M5-39; B104M5-40; M5-41; M5-42
Chr05	22094793	25396318	0	3301526	M5-43; M5-44; B105M5-45; M5-46; M5-47; B106M5-48; M5-49; M5-50; M5-51; M5-53
Chr06	1152562	8164326	0	7011765	B107M6-2; M6-3; M6-4; B108M6-5; B109M6-6; M6-7; M6-8; M6-9; B110M6-10; M6-11; B111M6-12; B112M6-13; M6-14; B113M6-15; M6-16; M6-17; M6-18; B114M6-19; M6-20; M6-21; M6-22; M6-23; B115M6-24; B116M6-25; B117M6-26; M6-27; B118M6-28
Chr06	8266130	8266130	1	1	M6-29
Chr06	8595602	20092585	0	11496984	B119M6-30; M6-31; M6-32; M6-33; B120M6-34; B121M6-35; B122M6-36; B123M6-37; B124M6-38; M6-39; M6-40
Chr06	20421540	27397273	1	6975734	B125M6-41; M6-42; M6-43; M6-44; B126M6-45; B127; B127M6-46; B128M6-47; M6-48; B129M6-49; B129; M6-50; M6-51; M6-52; B130M6-53; B131M6-54; M6-55; M6-56; B132M6-57
Chr07	827887	2699763	0	1871877	B133M7-2; B134M7-3; M7-4; M7-6; M7-7; M7-8; M7-9; M7-10
Chr07	3299802	12549067	1	9249266	M7-11; B135M7-12; M7-13; M7-14; M7-15; B136M7-16; B137M7-17; B138M7-18; B139M7-19; M7-20; M7-21; B140M7-22
Chr07	12634398	15434751	0	2800354	M7-23; B141M7-24; B142M7-25; B142; M7-26; M7-27; B143M7-28; B144M7-29
Chr08	1087123	2545195	1	1458073	B145M8-1; B145; M8-2; M8-3; B146M8-4; M8-5
Chr08	2576286	17824416	0	15248131	M8-6; B147; B147M8-7; M8-8; B148M8-9; M8-10; B149M8-11; B149; M8-12; M8-13; M8-14; B150; B150M8-15; B151M8-16; B152M8-17; B153M8-18; M8-19; M8-20; B154M8-21; M8-22; B155M8-23; B156; B157M8-25; B158M8-26; B159; B159M8-27; M8-28; B160M8-29; B161M8-30; M8-31; M8-32; B162M8-33; B163M8-34; M8-35; B164M8-36; B165; B165M8-37; M8-38; B166M8-39; B166; M8-40; M8-41; M8-42; M8-43; M8-44
Chr09	1314184	5751474	1	4437291	B167M9-1; M9-2; B168; M9-4; B169M9-5; B170M9-6; M9-7; B171M9-8; M9-9; M9-10; M9-11; M9-12; M9-13; B172M9-14
Chr09	6489174	12722126	0	6232953	M9-15; M9-16; M9-17; B173M9-18; B174M9-19; B175; B175M9-20; B175; M9-21; M9-22; B176M9-23; B177M9-24; M9-25; M9-26; B178M9-27; M9-28; B179M9-29; B180M9-30; M9-31; B181M9-32; M9-33; M9-34
Chr10	428729	9151674	0	8722946	M10-2; B182M10-3; M10-4; B183; B183M10-5; M10-6; B184M10-7; B185; B185M10-8; B186M10-9; M10-10; M10-11; M10-12
Chr10	9555262	14810676	1	5255415	B187M10-13; B188M10-14; M10-15; M10-16; B189M10-17; M10-18; B190M10-19; M10-20; B191M10-21; B191; M10-22; M10-24; B192M10-25; B193M10-26; B194M10-27; M10-28; M10-29
Chr10	15410492	22474364	0	7063873	B195M10-30; B195; M10-31; B196M10-32; B197; B197M10-33; M10-34; M10-35; M10-36; B198M10-37; M10-38; M10-39; M10-40; B199M10-41; B200M10-42; B201M10-43; M10-44; M10-45; B202M10-46; B203M10-47; M10-48; B204M10-49; M10-50; M10-51; B205; B205M10-52; B206M10-53; M10-54
Chr11	1976623	14651221	1	12674599	M11-2; B207M11-3; M11-4; B208M11-5; B209M11-6; B210M11-7; M11-8; B211M11-9; M11-10; M11-11; B212M11-12; B213M11-13; B214M11-14; M11-15
Chr11	16279629	17206515	0	926887	B215M11-16; M11-17
Chr12	4163409	14786050	0	10622642	B216M12-2; M12-3; B217M12-4; B218M12-5; M12-6; M12-7; M12-8; B219M12-9; B220M12-10; M12-11; B221M12-12; B222M12-13; B222; M12-14; M12-15; M12-16; M12-17; M12-18; M12-19; M12-20; B223M12-21; B224M12-22; B225M12-23; M12-24; B226M12-25; B227M12-26
Chr13	620128	14463963	0	13843836	M13-2; B228M13-3; B229M13-4; M13-5; B230M13-6; B231M13-7; B232M13-8; M13-9; B233M13-11; B234M13-12; M13-13; B235M13-14; M13-15; B236M13-16; M13-17; M13-18; B237M13-19; M13-20; M13-21; M13-22; B238M13-23; M13-24; B239M13-25; M13-26; B240M13-27; B241M13-28; M13-29; M13-30; B242M13-31; B243M13-32; B243; M13-33; M13-34
Chr13	15211816	15570834	1	359019	M13-35; M13-36; M13-37
Chr14	738039	13447076	0	12709038	B244M14-1; B244; M14-2; B245M14-3; B246M14-4; B247M14-5; M14-6; M14-7; B248; B248M14-8; B249M14-9; B249; M14-10; M14-11; B250M14-12; M14-13; M14-14; M14-15; B251M14-16; M14-17; B252M14-18; B253M14-19; B254M14-20; B255; B255M14-21; B256M14-22; B257M14-23; M14-24; M14-25; M14-26; B258M14-27; M14-28
Chr15	1234672	1234693	0	22	B259M15-1
Chr15	1234724	2045635	1	810912	B259; M15-2; M15-3
Chr15	2327672	9126382	0	6798711	M15-4; B260; B260M15-5; M15-6; M15-7; B261M15-8; B262M15-9; M15-10; M15-11; M15-12
Chr15	9682411	10407595	1	725185	M15-13; M15-14; M15-15; B263M15-16; B264M15-17
Chr15	10900978	10900978	0	1	M15-18
Chr15	11814263	14903065	1	3088803	M15-19; B265M15-20; B266M15-21; B267M15-22; M15-23; B268M15-24; B269M15-25; B270M15-26; B271M15-27
Chr16	1328860	14365688	1	13036829	B272M16-1; B273M16-2; B274; B275M16-4; M16-5; M16-6; M16-7; B276M16-8; B277M16-9
Chr17	1190155	15937727	1	14747573	M17-2; M17-3; B278M17-4; B279M17-5; M17-6; B280M17-7; B281M17-8; B282M17-9; M17-10; M17-11; M17-12; B283M17-13; M17-14; B284M17-15; B284; M17-16; M17-17; B285M17-18; M17-19; M17-20; M17-21; M17-22; M17-23; B286M17-24; B287M17-25; B288M17-26; M17-27; M17-28; M17-29; B289M17-30; B290M17-31
Chr18	392568	16566941	0	16174374	B291M18-1; B292M18-2; B292; M18-3; B293M18-4; M18-5; B294M18-6; B295M18-7; B296M18-8; B297M18-9; B298M18-10; M18-11; M18-12; M18-13; B299M18-14; B300M18-15; M18-16; M18-17; B301M18-18; B301; M18-19; B302M18-20; B302; B303M18-21; B304M18-22; B305M18-23; B306M18-24; B306; B307; B307M18-26
Chr19	2293382	13249932	0	10956551	B308M19-1; B308; M19-2; M19-3; M19-4; M19-5; M19-6; B309M19-7; B310M19-8; M19-9; B311M19-11; B312M19-12; M19-13; M19-14; B313M19-15; B314M19-16
Chr19	14750898	15896157	1	1145260	M19-17; M19-18; M19-19

## Sheet: CS-C25-3
Chromosome	Start	End	Phase	Length	Discription (Mi-j:the jth SNP in linkage group i; BkMi-j: the Mi-j SNP is within haplotype block k)
Chr01	1367798	2654070	0	1286273	M1-1; M1-2; B1M1-3; B2M1-4; M1-5; B3M1-6; M1-7; B4M1-8
Chr01	4318884	13915143	1	9596260	M1-9; M1-10; M1-11; M1-12; B5; B5M1-13; B6M1-14; M1-15; M1-16; B7M1-17; B8M1-18; M1-19; M1-21; B9M1-22; M1-23; M1-24; B10M1-25; B11M1-26; M1-27; M1-28; M1-29; M1-30; M1-31
Chr01	14118769	50213480	0	36094712	M1-32; B12M1-33; B13M1-34; M1-35; B14M1-36; M1-37; M1-38; M1-39; M1-40; M1-41; M1-42; B15M1-43; B16M1-44; M1-45; M1-46; B17; B17M1-47; M1-48; M1-49; B18M1-50; M1-51; B19M1-52; B19; M1-53; M1-54; B20M1-55; M1-56; M1-57; B21M1-58; M1-59; M1-60; B22M1-61; M1-62; B23; B23M1-63; M1-64; B24M1-65; B25M1-66; M1-67; M1-68; M1-69; B26M1-70; M1-71; B27M1-72; B28M1-73; M1-74; B29M1-75; M1-76
Chr02	1193106	24828065	0	23634960	B30M2-2; B31M2-3; B31; M2-4; M2-5; M2-6; M2-7; B32M2-8; B33M2-9; B34M2-10; M2-11; M2-12; M2-13; B35; M2-15; B36M2-16; M2-17; M2-18; M2-19; M2-20; M2-21; M2-22; M2-23; B37M2-24; B38M2-25; B38; M2-26; B39M2-27; M2-28; B40M2-29; B41M2-30; M2-31; M2-32; B42M2-33; M2-34; B43M2-35; M2-36; M2-37; B44M2-38; B45M2-39; M2-40; M2-41; B46; B46M2-42; B46; B47M2-43; B48M2-44; M2-45; M2-46; B49M2-47; M2-48; M2-…
Chr03	834517	835977	0	1461	B51M3-1
Chr03	4154176	8606246	1	4452071	B52M3-2; B53M3-3; M3-4; B54M3-5
Chr03	8633030	21438411	0	12805382	M3-6; M3-7; B55M3-8; B56M3-9; M3-10; B57M3-11; M3-12; M3-13; B58; B58M3-14; B58; M3-15; M3-16; M3-17; M3-18; M3-19; M3-20; B59; B59; M3-22; B60M3-23; M3-24; M3-25; B61M3-26; M3-27; B62M3-28; M3-29; B63M3-30; M3-31; B64M3-32; M3-33; B65M3-34; B65; B66M3-35; B67M3-36; B68M3-37; M3-38; M3-39; B69M3-40; B70M3-41; B71M3-42; B71; B72M3-43
Chr04	973853	974834	1	982	B73M4-1
Chr04	1918823	22309016	0	20390194	B74M4-2; M4-3; B75M4-4; M4-5; M4-6; M4-7; M4-8; M4-9; M4-10; M4-11; M4-12; M4-13; M4-14; B76M4-15; M4-16; M4-17; M4-18; M4-19; M4-20; M4-21; M4-22; M4-23; M4-24; B77M4-25; B78M4-26; B79M4-27; M4-28; M4-29; M4-30; B80; B80M4-31; M4-32; M4-33; B81
Chr04	22309144	22309233	1	90	B81M4-34
Chr04	22398252	23226576	0	828325	B82M4-35; M4-36; B83M4-37; M4-38; B84M4-39
Chr05	1752772	13194002	0	11441231	B85M5-1; M5-2; B86M5-3; M5-4; B87M5-5; M5-6; B88M5-7; B89M5-8; B90M5-9; M5-10; B91M5-11; B92M5-12; M5-13; B93M5-14; B94M5-15; M5-16; B95M5-17; M5-18; M5-19; M5-20; B96M5-21; M5-22; M5-23; M5-24; M5-25; M5-26; M5-27; M5-28; B97M5-29; B97; B98M5-30; M5-31; B99M5-32; M5-33
Chr05	18950560	25396318	1	6445759	M5-34; B100M5-35; M5-36; B101M5-37; B102M5-38; B103M5-39; B104M5-40; M5-41; M5-42; M5-43; M5-44; B105M5-45; M5-46; M5-47; B106M5-48; M5-49; M5-50; M5-51; M5-52; M5-53
Chr06	1152562	3275630	0	2123069	B107M6-2; M6-3; M6-4; B108M6-5; B109M6-6; M6-7; M6-8; M6-9; B110M6-10
Chr06	3593322	11880263	1	8286942	M6-11; B111M6-12; B112M6-13; M6-14; B113; B113M6-15; M6-16; M6-17; M6-18; B114M6-19; M6-20; M6-21; M6-22; M6-23; B115M6-24; B116M6-25; B117M6-26; M6-27; B118M6-28; M6-29; B119M6-30; M6-31; M6-32; M6-33; B120M6-34; B121M6-35; B122M6-36
Chr06	13625288	25249919	0	11624632	B123M6-37; B124M6-38; M6-39; M6-40; B125M6-41; M6-42; M6-43; M6-44; B126M6-45; B127M6-46; B128M6-47; M6-48; B129M6-49; M6-50; M6-51
Chr06	25713007	27397273	1	1684267	M6-52; B130M6-53; B131M6-54; M6-55; M6-56; B132M6-57
Chr07	827887	1323190	1	495304	B133M7-2; B134M7-3; M7-4; M7-5; M7-6; M7-7
Chr07	1960988	15434751	0	13473764	M7-8; M7-9; M7-10; M7-11; B135M7-12; M7-13; M7-14; M7-15; B136M7-16; B137M7-17; B138M7-18; B139M7-19; M7-20; M7-21; B140M7-22; M7-23; B141; B141M7-24; B142; B142M7-25; B142; M7-26; M7-27; B143M7-28; B144; B144M7-29
Chr08	1087123	17824416	0	16737294	B145M8-1; B145; M8-2; M8-3; B146; M8-5; M8-6; B147M8-7; M8-8; B148M8-9; M8-10; B149; B149M8-11; M8-12; M8-13; M8-14; B150; B150M8-15; B151; B152M8-17; B153M8-18; M8-19; M8-20; B154M8-21; M8-22; B155M8-23; B156M8-24; B156; B157M8-25; B158M8-26; B159; B159M8-27; M8-28; B160M8-29; B161M8-30; M8-31; M8-32; B162M8-33; B163M8-34; M8-35; B164M8-36; B165M8-37; M8-38; B166M8-39; M8-40; M8-41; M8-42; M8-43…
Chr09	1315288	12722126	0	11406839	B167M9-1; M9-2; B168M9-3; M9-4; B169M9-5; B170M9-6; M9-7; B171M9-8; M9-9; M9-10; M9-11; M9-12; M9-13; B172M9-14; M9-15; M9-16; M9-17; B173M9-18; B174M9-19; B175; B175M9-20; B175; M9-21; M9-22; B176M9-23; B177M9-24; M9-25; M9-26; B178M9-27; M9-28; B179M9-29; B180M9-30; M9-31; B181M9-32; M9-33; M9-34
Chr10	428729	11710176	1	11281448	M10-2; B182M10-3; M10-4; B183M10-5; B183; M10-6; B184M10-7; B185M10-8; B186M10-9; M10-10; M10-11; M10-12; B187M10-13; B188M10-14; M10-15; M10-16; B189M10-17; M10-18; B190M10-19; M10-20; B191M10-21
Chr10	12178267	17937874	0	5759608	M10-22; M10-23; M10-24; B192M10-25; B193M10-26; B194M10-27; M10-28; M10-29; B195M10-30; B195; M10-31; B196M10-32; B197M10-33; M10-34; M10-35; M10-36; B198M10-37; M10-38; M10-39
Chr10	18160424	22474364	1	4313941	M10-40; B199M10-41; B200M10-42; B201M10-43; M10-44; M10-45; B202M10-46; B203M10-47; M10-48; B204M10-49; M10-50; M10-51; B205; B205M10-52; B206M10-53; M10-54
Chr11	1976623	4460873	1	2484251	M11-2; B207; M11-4; B208M11-5; B209
Chr11	4461183	17206515	0	12745333	B209M11-6; B210M11-7; M11-8; B211M11-9; M11-10; M11-11; B212M11-12; B213M11-13; B214M11-14; M11-15; B215M11-16; M11-17
Chr12	4163719	14786050	0	10622332	B216M12-2; M12-3; B217M12-4; B218M12-5; M12-6; M12-7; M12-8; B219M12-9; B220; B220M12-10; M12-11; B221M12-12; B222M12-13; M12-14; M12-15; M12-16; M12-17; M12-18; M12-19; M12-20; B223M12-21; B224M12-22; B225M12-23; M12-24; B226M12-25; B227M12-26
Chr13	620128	15570834	0	14950707	M13-2; B228M13-3; B229M13-4; M13-5; B230M13-6; B231M13-7; B232M13-8; M13-9; M13-10; B233M13-11; B234M13-12; M13-13; B235M13-14; M13-15; B236M13-16; M13-17; M13-18; B237M13-19; M13-20; M13-21; M13-22; B238M13-23; M13-24; B239M13-25; B239; M13-26; B240M13-27; B241M13-28; M13-29; M13-30; B242M13-31; B243M13-32; M13-33; M13-34; M13-35; M13-36; M13-37
Chr14	737357	3269674	1	2532318	B244M14-1; B244; M14-2; B245M14-3; B246M14-4; B247M14-5; M14-6
Chr14	4256798	8575053	0	4318256	M14-7; B248; B248M14-8; B249M14-9; M14-10; M14-11; B250M14-12; M14-13; M14-14; M14-15; B251M14-16
Chr14	9778182	13447076	1	3668895	M14-17; B252M14-18; B253M14-19; B254M14-20; B255M14-21; B255; B256M14-22; B257M14-23; M14-24; M14-25; M14-26; B258; B258M14-27; M14-28
Chr15	1234639	10407595	1	9172957	B259M15-1; M15-2; M15-3; M15-4; B260; B260M15-5; M15-6; M15-7; B261M15-8; B262M15-9; M15-10; M15-11; M15-12; M15-13; M15-14; M15-15; B263M15-16; B264M15-17
Chr15	10900978	10900978	0	1	M15-18
Chr15	11814263	14903065	1	3088803	M15-19; B265M15-20; B266M15-21; B267M15-22; B267; M15-23; B268M15-24; B269M15-25; B270M15-26; B271M15-27
Chr16	1328695	2891889	0	1563195	B272M16-1; B273M16-2
Chr16	3603445	14365688	1	10762244	B275M16-4; M16-5; M16-6; M16-7; B276M16-8; B277M16-9
Chr17	1190155	3568283	0	2378129	M17-2; M17-3; B278M17-4; B279M17-5; M17-6
Chr17	4636517	15937768	1	11301252	B280M17-7; B281M17-8; B282M17-9; M17-10; M17-11; M17-12; B283M17-13; M17-14; B284M17-15; M17-16; M17-17; B285M17-18; M17-19; M17-20; M17-21; M17-22; M17-23; B286M17-24; B287M17-25; B288; B288M17-26; M17-27; M17-28; M17-29; B289M17-30; B290M17-31
Chr18	392568	520537	1	127970	B291M18-1; B292M18-2
Chr18	1431787	12347832	0	10916046	M18-3; B293M18-4; M18-5; B294M18-6; B295M18-7; B296M18-8; B297M18-9; B298M18-10; M18-11; M18-12; M18-13; B299M18-14; B300; M18-16
Chr18	12613316	16574982	1	3961667	M18-17; B301M18-18; M18-19; B302M18-20; B303M18-21; B304M18-22; B305M18-23; B306M18-24; M18-25; B307; B307M18-26
Chr19	2293382	9378660	0	7085279	B308M19-1; B308; M19-2; M19-3; M19-4; M19-5; M19-6; B309M19-7; B310; B310M19-8
Chr19	9379889	15896157	1	6516269	B310; M19-9; M19-10; B311; B311M19-11; B312M19-12; M19-13; M19-14; B313M19-15; B314M19-16; M19-17; M19-18; M19-19

## Sheet: CS-C3-2
Chromosome	Start	End	Phase	Length	Discription (Mi-j:the jth SNP in linkage group i; BkMi-j: the Mi-j SNP is within haplotype block k)
Chr01	1367798	27102053	0	25734256	M1-1; M1-2; B1M1-3; B2; B2M1-4; M1-5; B3M1-6; M1-7; B4M1-8; M1-9; M1-10; M1-11; M1-12; B5; B5M1-13; B6M1-14; M1-15; M1-16; B7M1-17; B8M1-18; M1-19; M1-20; M1-21; B9M1-22; M1-23; M1-24; B10M1-25; B11M1-26; M1-27; M1-28; M1-29; M1-30; M1-31; M1-32; B12M1-33; B13M1-34; M1-35; B14M1-36; M1-37; M1-38; M1-39; M1-40; M1-41
Chr01	27968456	44880452	1	16911997	M1-42; B15M1-43; B16M1-44; M1-45; M1-46; B17; B17M1-47; M1-48; M1-49; B18M1-50; M1-51; B19M1-52; M1-53; M1-54; B20M1-55; M1-56; M1-57; B21M1-58; M1-59; M1-60; B22M1-61; M1-62; B23; B23M1-63; B23; M1-64; B24M1-65; B25; B25M1-66; M1-67; M1-68; M1-69; B26M1-70; M1-71
Chr01	48811143	50213480	0	1402338	B27; B28M1-73; M1-74; B29M1-75; M1-76
Chr02	1193106	13575774	0	12382669	B30M2-2; B31; B31M2-3; B31; M2-4; M2-5; M2-6; M2-7; B32M2-8; B33M2-9; B34M2-10; M2-11; M2-12; M2-13; M2-15; B36M2-16; M2-17; M2-18; M2-19; M2-20; M2-21; M2-22; M2-23; B37M2-24; B38; B38; M2-26; B39M2-27; M2-28; B40M2-29; B41M2-30; M2-31; M2-32; B42M2-33; M2-34; B43M2-35; M2-36
Chr02	15702589	15702589	1	1	M2-37
Chr02	16066640	24828065	0	8761426	B44M2-38; B45M2-39; M2-40; M2-41; B46M2-42; B46; B47M2-43; B48M2-44; M2-45; M2-46; B49M2-47; M2-48; M2-49; M2-50; B50M2-51
Chr03	834517	12997281	0	12162765	B51M3-1; B52M3-2; B53M3-3; M3-4; B54M3-5; M3-6; M3-7; B55M3-8; B56M3-9; M3-10; B57; B57M3-11; M3-12; M3-13; B58; B58M3-14; B58; M3-15; M3-16; M3-17; M3-18; M3-19
Chr03	13061322	21438411	1	8377090	M3-20; B59M3-21; M3-22; B60M3-23; M3-25; B61M3-26; M3-27; B62M3-28; B62; M3-29; B63M3-30; M3-31; B64M3-32; M3-33; B65M3-34; B66M3-35; B67M3-36; B68; B68; M3-38; M3-39; B69M3-40; B70M3-41; B71M3-42; B72
Chr04	973853	23226576	0	22252724	B73M4-1; B74M4-2; M4-3; B75M4-4; M4-5; M4-6; M4-7; M4-8; M4-9; M4-10; M4-11; M4-12; M4-13; M4-14; B76M4-15; M4-16; M4-17; M4-18; M4-19; M4-20; M4-21; M4-22; M4-23; M4-24; B77M4-25; B78M4-26; B79M4-27; M4-28; M4-29; B80; B80M4-31; B80; M4-32; M4-33; B81; B82; B82M4-35; M4-36; B83M4-37; M4-38; B84; B84M4-39
Chr05	1753425	1754872	0	1448	B85M5-1
Chr05	1974953	11983447	1	10008495	M5-2; B86M5-3; M5-4; B87M5-5; M5-6; B88; B88M5-7; B89; B89M5-8; B90M5-9; M5-10; B91M5-11; B92M5-12; B92; M5-13; B93M5-14; B94; B94M5-15; M5-16; B95M5-17; M5-18; M5-19; M5-20; B96M5-21; M5-22; M5-23; M5-24; M5-25; M5-26; M5-27; M5-28; B97M5-29
Chr05	12390499	24504331	0	12113833	B98M5-30; M5-31; B99M5-32; M5-33; M5-34; B100M5-35; M5-36; B101; B101M5-37; B102M5-38; B103M5-39; B104M5-40; M5-41; M5-42; M5-43; M5-44; B105M5-45; M5-46; M5-47; B106M5-48; M5-49; M5-50; M5-51
Chr05	25396318	25396318	1	1	M5-53
Chr06	1152562	8164326	0	7011765	B107M6-2; M6-3; M6-4; B108M6-5; B109M6-6; M6-7; M6-8; M6-9; B110M6-10; M6-11; B111M6-12; B112M6-13; M6-14; B113M6-15; M6-16; M6-17; M6-18; B114M6-19; M6-20; M6-21; M6-22; M6-23; B115M6-24; B116M6-25; B117M6-26; M6-27; B118M6-28
Chr06	8266130	8266130	1	1	M6-29
Chr06	8595602	27397160	0	18801559	B119M6-30; M6-31; M6-32; M6-33; B120M6-34; B121; B121M6-35; B122M6-36; B122; B123M6-37; B124M6-38; M6-39; M6-40; B125M6-41; M6-42; M6-43; M6-44; B126M6-45; B127; B127M6-46; B128M6-47; M6-48; B129M6-49; M6-50; M6-51; M6-52; B130M6-53; B131M6-54; M6-55; M6-56; B132M6-57
Chr07	827887	15434751	0	14606865	B133M7-2; B134M7-3; M7-4; M7-5; M7-6; M7-7; M7-8; M7-9; M7-10; M7-11; B135M7-12; M7-13; M7-14; M7-15; B136M7-16; B137M7-17; B138M7-18; B139M7-19; M7-20; M7-21; B140M7-22; M7-23; B141M7-24; B142M7-25; B142; M7-26; M7-27; B143M7-28; B144M7-29
Chr08	1087123	17824416	1	16737294	B145M8-1; B145; M8-2; M8-3; B146M8-4; M8-5; M8-6; B147M8-7; M8-8; B148M8-9; M8-10; B149M8-11; B149; M8-12; M8-13; M8-14; B150M8-15; B151M8-16; B152M8-17; B153M8-18; M8-19; M8-20; B154; B154M8-21; M8-22; B155; B155M8-23; B156M8-24; B157M8-25; B158M8-26; B159; B159M8-27; M8-28; B160M8-29; B161M8-30; M8-31; M8-32; B162M8-33; B163M8-34; M8-35; B164M8-36; B165M8-37; M8-38; B166M8-39; B166; M8-40; M8-4…
Chr09	1314184	5751474	0	4437291	B167M9-1; M9-2; B168; B168; M9-4; B169; B169M9-5; B170M9-6; M9-7; B171M9-8; M9-9; M9-10; M9-11; M9-12; M9-13; B172M9-14
Chr09	6489174	12722126	1	6232953	M9-15; M9-16; M9-17; B173M9-18; B174M9-19; B175M9-20; M9-21; M9-22; B176M9-23; B177M9-24; B177; M9-25; M9-26; B178M9-27; M9-28; B179M9-29; B180M9-30; M9-31; B181M9-32; M9-34
Chr10	428729	10668374	1	10239646	M10-2; B182M10-3; M10-4; B183M10-5; M10-6; B184M10-7; B185M10-8; B186M10-9; M10-10; M10-11; M10-12; B187M10-13; B188M10-14; M10-15; M10-16
Chr10	10872120	12592301	0	1720182	B189M10-17; M10-18; B190M10-19; M10-20; B191M10-21; M10-22; M10-23
Chr10	12996277	19714092	1	6717816	M10-24; B192M10-25; B193M10-26; B194M10-27; M10-28; M10-29; B195M10-30; M10-31; B196; B196M10-32; B197M10-33; M10-34; M10-36; B198M10-37; M10-39; M10-40; B199M10-41; B200M10-42
Chr10	19800342	22474364	0	2674023	B201M10-43; M10-44; M10-45; B202M10-46; B203M10-47; M10-48; B204M10-49; M10-50; M10-51; B205; B205M10-52; B206M10-53; M10-54
Chr11	1976623	1976623	1	1	M11-2
Chr11	3600485	17206515	0	13606031	B207; M11-4; B208M11-5; B209M11-6; B210M11-7; M11-8; B211M11-9; M11-10; M11-11; B212M11-12; B213M11-13; B213; B214M11-14; M11-15; B215M11-16; M11-17
Chr12	4163409	12994359	0	8830951	B216M12-2; M12-3; B217M12-4; B218M12-5; M12-6; M12-7; M12-8; B219M12-9; B220M12-10; M12-11; B221M12-12; B221; B222M12-13; B222; M12-14; M12-15; M12-16; M12-17
Chr12	13064598	14786050	1	1721453	M12-18; M12-19; M12-20; B223M12-21; B224M12-22; B225M12-23; M12-24; B226; B227M12-26
Chr13	620128	14382772	0	13762645	M13-2; B228M13-3; B229M13-4; M13-5; B230M13-6; B231M13-7; B232M13-8; M13-9; M13-10; B233; B233M13-11; B233; B234M13-12; M13-13; B235M13-14; M13-15; B236M13-16; M13-17; M13-18; B237M13-19; M13-20; M13-21; M13-22; B238M13-23; M13-24; B239M13-25; M13-26; B240M13-27; B241M13-28; M13-29; M13-30; B242M13-31; B243M13-32; B243; M13-33
Chr13	14463963	15322031	1	858069	M13-34; M13-35; M13-36
Chr14	735913	6329800	0	5593888	B244M14-1; M14-2; B245M14-3; B246M14-4; B247M14-5; M14-6; M14-7; B248; B248M14-8; B249M14-9; M14-10; M14-11; B250M14-12; M14-13; M14-14
Chr14	7568259	12703915	1	5135657	M14-15; B251M14-16; M14-17; B252M14-18; B253M14-19; B254M14-20; B255M14-21; B256M14-22; B257M14-23; M14-24; M14-25; M14-26; B258; B258M14-27
Chr14	13447076	13447076	0	1	M14-28
Chr15	1234693	14903065	1	13668373	B259M15-1; M15-2; M15-3; M15-4; B260M15-5; M15-6; M15-7; B261M15-8; B262M15-9; M15-10; M15-11; M15-12; M15-13; M15-14; M15-15; B263M15-16; B264; B264; M15-18; M15-19; B265M15-20; B266; B267M15-22; B267; M15-23; B268M15-24; B269M15-25; B270M15-26; B271M15-27
Chr16	1328780	10363876	1	9035097	B272M16-1; B273M16-2; B273; B274M16-3; B275M16-4; M16-5; M16-6; M16-7; B276M16-8
Chr16	14364986	14365688	0	703	B277M16-9
Chr17	1190155	12553772	0	11363618	M17-2; M17-3; B278M17-4; B279M17-5; M17-6; B280; B280M17-7; B281M17-8; B282M17-9; M17-10; M17-11; M17-12; B283M17-13; M17-14; B284M17-15; B284; M17-16; M17-17; B285M17-18; M17-19; M17-20; M17-21; M17-22
Chr17	13037606	15937751	1	2900146	M17-23; B286M17-24; B287M17-25; B288M17-26; M17-27; M17-28; M17-29; B289M17-30; B290M17-31
Chr18	392568	16569559	0	16176992	B291M18-1; B292M18-2; M18-3; B293M18-4; M18-5; B294M18-6; B295M18-7; B296M18-8; B296; B297M18-9; B298M18-10; M18-11; M18-12; M18-13; B299M18-14; B300M18-15; M18-16; M18-17; B301M18-18; M18-19; B302M18-20; B302; B303M18-21; B304M18-22; B305M18-23; B306M18-24; M18-25; B307; B307M18-26
Chr19	2293382	2891236	1	597855	B308M19-1; B308; M19-2; M19-3
Chr19	4210464	11372436	0	7161973	M19-4; M19-5; M19-6; B309; B309M19-7; B310M19-8; M19-9; B311M19-11; B312M19-12; M19-13; M19-14
Chr19	12138537	15896157	1	3757621	B313M19-15; B314M19-16; M19-17; M19-18; M19-19

## Sheet: CS-C32-2
Chromosome	Start	End	Phase	Length	Discription (Mi-j:the jth SNP in linkage group i; BkMi-j: the Mi-j SNP is within haplotype block k)
Chr01	1367798	2654070	1	1286273	M1-1; M1-2; B1M1-3; B2; B2M1-4; M1-5; B3M1-6; M1-7; B4M1-8
Chr01	4318884	12257413	0	7938530	M1-9; M1-10; M1-11; M1-12; B5; B5M1-13; B6M1-14; M1-15; M1-16; B7M1-17; B8M1-18; M1-19; M1-20; M1-21; B9; B9M1-22; M1-23; M1-24; B10M1-25; B11M1-26; M1-27
Chr01	12705322	13057540	1	352219	M1-28; M1-29
Chr01	13146255	13146255	0	1	M1-30
Chr01	13915143	50213480	1	36298338	M1-31; M1-32; B12M1-33; B13M1-34; M1-35; B14M1-36; M1-37; M1-38; M1-39; M1-40; M1-41; M1-42; B15M1-43; B16M1-44; M1-45; M1-46; B17M1-47; M1-48; M1-49; B18M1-50; M1-51; B19M1-52; M1-53; M1-54; B20M1-55; M1-56; M1-57; B21M1-58; M1-59; M1-60; B22M1-61; M1-62; B23; B23M1-63; B23; M1-64; B24M1-65; B25; B25M1-66; M1-67; M1-68; M1-69; B26M1-70; M1-71; B27M1-72; B28M1-73; M1-74; B29M1-75; M1-76
Chr02	1193106	13575774	0	12382669	B30M2-2; B31M2-3; B31; M2-4; M2-5; M2-6; M2-7; B32M2-8; B33M2-9; B34M2-10; M2-11; M2-12; M2-13; B35; M2-15; B36M2-16; M2-17; M2-18; M2-19; M2-20; M2-21; M2-22; M2-23; B37M2-24; B38; B38M2-25; M2-26; B39M2-27; M2-28; B40M2-29; B41M2-30; M2-31; M2-32; B42M2-33; M2-34; B43M2-35; M2-36
Chr02	15702589	24828065	1	9125477	M2-37; B44M2-38; B45M2-39; M2-40; M2-41; B46M2-42; B47M2-43; B48M2-44; M2-45; M2-46; B49M2-47; M2-48; M2-49; M2-50; B50M2-51
Chr03	834517	21438411	0	20603895	B51M3-1; B52M3-2; B53M3-3; M3-4; B54M3-5; M3-6; M3-7; B55M3-8; B56M3-9; M3-10; B57; B57M3-11; M3-12; M3-13; B58; B58M3-14; B58; M3-15; M3-16; M3-17; M3-18; M3-19; M3-20; B59M3-21; M3-22; B60M3-23; M3-24; M3-25; B61M3-26; M3-27; B62M3-28; M3-29; B63M3-30; M3-31; B64M3-32; M3-33; B65M3-34; B65; B66M3-35; B67M3-36; B68M3-37; M3-38; M3-39; B69M3-40; B70M3-41; B70; B71M3-42; B72M3-43
Chr04	973853	23226576	0	22252724	B73M4-1; B74M4-2; M4-3; B75M4-4; M4-5; M4-6; M4-7; M4-8; M4-9; M4-10; M4-11; M4-12; M4-13; M4-14; B76M4-15; M4-16; M4-17; M4-18; M4-19; M4-20; M4-21; M4-22; M4-23; M4-24; B77M4-25; B78M4-26; B79M4-27; M4-28; M4-29; M4-30; B80; B80M4-31; M4-32; M4-33; B81; B82M4-35; M4-36; B83M4-37; M4-38; B84M4-39
Chr05	1753292	9449342	0	7696051	B85M5-1; M5-2; B86M5-3; M5-4; B87M5-5; M5-6; B88M5-7; B89; B89M5-8; B90M5-9; M5-10; B91M5-11; B92M5-12; M5-13; B93; B94M5-15; B94; M5-16; B95M5-17; M5-18; M5-19; M5-20; B96M5-21; M5-22; M5-23
Chr05	9550020	25396318	1	15846299	M5-24; M5-25; M5-26; M5-27; M5-28; B97M5-29; B98M5-30; M5-31; B99M5-32; M5-33; M5-34; B100M5-35; B101M5-37; B102M5-38; B103M5-39; B103; B104M5-40; M5-41; M5-42; M5-43; M5-44; B105M5-45; M5-46; M5-47; B106M5-48; M5-49; M5-50; M5-51; M5-52; M5-53
Chr06	1152562	1152675	0	114	B107M6-2
Chr06	1500284	1500284	1	1	M6-3
Chr06	2277020	8164326	0	5887307	M6-4; B108M6-5; B109M6-6; M6-7; M6-8; M6-9; B110M6-10; M6-11; B111M6-12; B112M6-13; M6-14; B113M6-15; M6-16; M6-17; M6-18; B114M6-19; M6-20; M6-21; M6-22; M6-23; B115M6-24; B116M6-25; B117M6-26; M6-27; B118M6-28
Chr06	8266130	8266130	1	1	M6-29
Chr06	8595602	27397273	0	18801672	B119M6-30; M6-31; M6-32; M6-33; B120M6-34; B121M6-35; B122M6-36; B123M6-37; B124M6-38; M6-39; M6-40; B125M6-41; M6-42; M6-43; M6-44; B126M6-45; B127; B127M6-46; B128M6-47; M6-48; B129M6-49; M6-50; M6-51; M6-52; B130M6-53; B131M6-54; M6-55; M6-56; B132M6-57
Chr07	827887	2539720	0	1711834	B133M7-2; B134M7-3; M7-4; M7-5; M7-6; M7-7; M7-8; M7-9
Chr07	2699763	15434751	1	12734989	M7-10; M7-11; B135M7-12; M7-13; M7-14; M7-15; B136M7-16; B137M7-17; B138M7-18; B139M7-19; M7-21; B140M7-22; M7-23; B141M7-24; B141; B142M7-25; B142; M7-26; M7-27; B143M7-28; B144M7-29
Chr08	1087123	17824416	0	16737294	B145M8-1; B145; M8-2; M8-3; B146M8-4; M8-5; M8-6; B147M8-7; M8-8; B148M8-9; M8-10; B149; B149M8-11; M8-12; M8-13; M8-14; B150; B150M8-15; B151M8-16; B152M8-17; B153M8-18; M8-19; M8-20; B154M8-21; M8-22; B155M8-23; B156M8-24; B156; B157M8-25; B158M8-26; B159; B159M8-27; M8-28; B160M8-29; B161M8-30; M8-31; M8-32; B162M8-33; B163M8-34; M8-35; B164M8-36; B165M8-37; M8-38; B166M8-39; M8-40; M8-41; M8-…
Chr09	1315578	3171356	1	1855779	B167M9-1; M9-2; B168M9-3; M9-4; B169M9-5
Chr09	3171358	12722126	0	9550769	B169; B170M9-6; M9-7; B171M9-8; M9-9; M9-10; M9-11; M9-12; M9-13; B172M9-14; M9-15; M9-16; M9-17; B173M9-18; B174M9-19; B175; B175M9-20; M9-21; M9-22; B176M9-23; B177M9-24; M9-25; M9-26; B178M9-27; M9-28; B179M9-29; B180M9-30; M9-31; B181M9-32; M9-33; M9-34
Chr10	428729	9975796	1	9547068	M10-2; B182M10-3; B182; M10-4; B183M10-5; M10-6; B184M10-7; B184; B185; B185M10-8; B186M10-9; M10-10; M10-11; M10-12; B187M10-13; B188M10-14; M10-15
Chr10	10668374	19977262	0	9308889	M10-16; B189M10-17; M10-18; B190M10-19; M10-20; B191M10-21; M10-22; M10-23; M10-24; B192M10-25; B193M10-26; B194M10-27; M10-28; M10-29; B195M10-30; M10-31; B196M10-32; B197M10-33; M10-34; M10-35; M10-36; B198M10-37; M10-38; M10-39; M10-40; B199M10-41; B200M10-42; B201M10-43; M10-44
Chr10	20134764	22474364	1	2339601	M10-45; B202M10-46; B203M10-47; M10-48; B204M10-49; M10-50; M10-51; B205; B205M10-52; B206M10-53; M10-54
Chr11	1976623	1976623	0	1	M11-2
Chr11	3600341	17206515	1	13606175	B207; M11-4; B208M11-5; B209M11-6; B210M11-7; M11-8; B211M11-9; M11-10; M11-11; B212M11-12; B213M11-13; B214M11-14; M11-15; B215M11-16; M11-17
Chr12	4163409	14786050	0	10622642	B216M12-2; M12-3; B217M12-4; B218M12-5; M12-6; M12-7; M12-8; B219M12-9; B220M12-10; M12-11; B221M12-12; B222M12-13; B222; M12-14; M12-15; M12-16; M12-17; M12-18; M12-19; M12-20; B223M12-21; B224M12-22; B225M12-23; M12-24; B226M12-25; B227M12-26
Chr13	620128	620128	0	1	M13-2
Chr13	1174925	10873409	1	9698485	B228M13-3; B229M13-4; M13-5; B230; B230M13-6; B231M13-7; B232M13-8; M13-9; M13-10; B233M13-11; B234M13-12; M13-13; B235M13-14; M13-15; B236M13-16; M13-17; M13-18; B237M13-19; M13-20; M13-21; M13-22; B238M13-23; M13-24; B239M13-25; B239; M13-26
Chr13	11790187	15570834	0	3780648	B240M13-27; B241M13-28; M13-29; M13-30; B242M13-31; B243M13-32; M13-33; M13-34; M13-35; M13-36; M13-37
Chr14	737357	10653845	1	9916489	B244M14-1; M14-2; B245M14-3; B246M14-4; B247M14-5; M14-6; M14-7; B248; B248M14-8; B249M14-9; M14-10; M14-11; B250M14-12; M14-13; M14-14; M14-15; B251M14-16; M14-17; B252M14-18; B253M14-19; B254M14-20; B255M14-21
Chr14	11095056	13447076	0	2352021	B256M14-22; B257M14-23; M14-24; M14-25; M14-26; B258; M14-28
Chr15	1234581	9682411	0	8447831	B259M15-1; M15-2; M15-3; M15-4; B260M15-5; M15-6; M15-7; B261M15-8; B262M15-9; M15-10; M15-11; M15-12; M15-13
Chr15	9962668	14903065	1	4940398	M15-14; M15-15; B263M15-16; B264M15-17; M15-18; M15-19; B265M15-20; B266M15-21; B267M15-22; B267; M15-23; B268M15-24; B269M15-25; B270M15-26; B271M15-27
Chr16	1328695	3608688	0	2279994	B272M16-1; B273M16-2; B273; B274M16-3; B275M16-4
Chr16	4912706	14365688	1	9452983	M16-5; M16-6; M16-7; B276M16-8; B277M16-9
Chr17	1190155	3186733	1	1996579	M17-2; M17-3; B278M17-4; B279M17-5
Chr17	3568283	9545787	0	5977505	M17-6; B280M17-7; B281M17-8; B281; B282M17-9; M17-10
Chr17	10181843	15937768	1	5755926	M17-11; M17-12; B283M17-13; M17-14; B284M17-15; M17-16; M17-17; B285M17-18; M17-19; M17-20; M17-21; M17-22; M17-23; B286M17-24; B287M17-25; B288M17-26; M17-27; M17-28; M17-29; B289M17-30; B290M17-31
Chr18	392568	16567235	0	16174668	B291M18-1; B292M18-2; M18-3; B293M18-4; M18-5; B294M18-6; B295M18-7; B296M18-8; B296; B297M18-9; B298M18-10; M18-11; M18-12; M18-13; B299M18-14; B300M18-15; M18-16; M18-17; B301M18-18; M18-19; B302M18-20; B302; B303M18-21; B304M18-22; B305M18-23; B306M18-24; M18-25; B307; B307M18-26
Chr19	2293382	11372436	0	9079055	B308M19-1; B308; M19-2; M19-3; M19-4; M19-5; M19-6; B309M19-7; B310M19-8; M19-9; M19-10; B311M19-11; B312M19-12; M19-13; M19-14
Chr19	12138537	15896157	1	3757621	B313M19-15; B314M19-16; M19-17; M19-18; M19-19

## Sheet: CS-C5-3
Chromosome	Start	End	Phase	Length	Discription (Mi-j:the jth SNP in linkage group i; BkMi-j: the Mi-j SNP is within haplotype block k)
Chr01	1367798	1616321	0	248524	M1-1; M1-2
Chr01	1851598	12257413	1	10405816	B1M1-3; B2; B2M1-4; M1-5; B3M1-6; M1-7; B4M1-8; M1-9; M1-10; M1-11; M1-12; B5M1-13; B6M1-14; M1-15; M1-16; B7M1-17; B8; B8M1-18; M1-19; M1-20; M1-21; B9M1-22; M1-23; M1-24; B10M1-25; B11M1-26; M1-27
Chr01	12705322	24205469	0	11500148	M1-28; M1-29; M1-30; M1-31; M1-32; B12M1-33; B13M1-34; M1-35; B14M1-36; M1-37
Chr01	26469250	43847216	1	17377967	M1-38; M1-39; M1-40; M1-41; M1-42; B15M1-43; B16M1-44; M1-45; M1-46; B17M1-47; M1-48; M1-49; B18M1-50; M1-51; B19M1-52; M1-53; M1-54; B20M1-55; M1-56; M1-57; B21M1-58; M1-59; M1-60; B22M1-61; M1-62; B23; B23M1-63; B23; M1-64; B24M1-65; B25M1-66; M1-67; M1-68; M1-69; B26M1-70
Chr01	44880452	50213480	0	5333029	M1-71; B27M1-72; B28M1-73; M1-74; B29M1-75; M1-76
Chr02	1193106	5189588	0	3996483	B30M2-2; B31M2-3; B31; M2-4; M2-5; M2-6; M2-7; B32M2-8; B33M2-9; B34M2-10; M2-11; M2-12; M2-13; B35
Chr02	5189604	5189652	1	49	B35M2-14
Chr02	5585767	13575774	0	7990008	M2-15; B36M2-16; M2-17; M2-18; M2-19; M2-20; M2-21; M2-22; M2-23; B37M2-24; B38; B38; M2-26; B39M2-27; B39; M2-28; B40M2-29; B41M2-30; M2-31; M2-32; B42M2-33; M2-34; B43M2-35; M2-36
Chr02	15702589	15702589	1	1	M2-37
Chr02	16066640	24828065	0	8761426	B44M2-38; B45M2-39; M2-40; M2-41; B46M2-42; B46; B47; B47; B48M2-44; M2-45; M2-46; B49M2-47; M2-48; M2-49; M2-50; B50M2-51
Chr03	834517	835977	0	1461	B51M3-1
Chr03	4154176	21438411	1	17284236	B52M3-2; B53M3-3; M3-4; B54M3-5; M3-6; M3-7; B55M3-8; B55; B56M3-9; M3-10; B57M3-11; M3-12; M3-13; B58; B58M3-14; M3-15; M3-16; M3-17; M3-18; M3-19; M3-20; B59M3-21; M3-22; B60M3-23; M3-24; M3-25; B61M3-26; M3-27; B62M3-28; M3-29; B63M3-30; M3-31; B64M3-32; M3-33; B65M3-34; B66M3-35; B67M3-36; B68; B68M3-37; M3-38; M3-39; B69M3-40; B70M3-41; B71M3-42; B72M3-43
Chr04	973853	17463694	1	16489842	B73M4-1; B74M4-2; M4-3; B75M4-4; M4-5; M4-6; M4-7; M4-8; M4-9; M4-10; M4-11; M4-12; M4-13; M4-14; B76; B76M4-15; M4-16; M4-17; M4-18; M4-19; M4-20; M4-21; M4-22; M4-23; M4-24
Chr04	17932501	23226576	0	5294076	B77M4-25; B78M4-26; B79M4-27; M4-28; M4-29; B80; B80M4-31; M4-32; M4-33; B81; B82M4-35; M4-36; B83M4-37; B83; M4-38; B84M4-39
Chr05	1752772	19592168	0	17839397	B85M5-1; M5-2; B86M5-3; M5-4; B87M5-5; M5-6; B88M5-7; B89; B89M5-8; B90M5-9; M5-10; B91M5-11; B92M5-12; M5-13; B93; B93; B94M5-15; M5-16; B95M5-17; M5-18; M5-19; M5-20; B96M5-21; M5-22; M5-23; M5-24; M5-25; M5-26; M5-27; M5-28; B97M5-29; B97; B98M5-30; M5-31; B99M5-32; M5-33; M5-34; B100M5-35; M5-36; B101; B101M5-37
Chr05	19930413	25396318	1	5465906	B102M5-38; B103M5-39; B104M5-40; M5-41; M5-42; M5-43; M5-44; B105M5-45; M5-46; M5-47; B106M5-48; M5-49; M5-50; M5-51; M5-53
Chr06	1152562	3593322	1	2440761	B107M6-2; M6-3; M6-4; B108M6-5; B109M6-6; M6-7; M6-8; M6-9; B110M6-10; M6-11
Chr06	3960118	8164326	0	4204209	B111M6-12; B112M6-13; M6-14; B113M6-15; M6-16; M6-17; M6-18; B114M6-19; M6-20; M6-21; M6-22; M6-23; B115M6-24; B116M6-25; B117M6-26; M6-27; B118M6-28
Chr06	8266130	8266130	1	1	M6-29
Chr06	8595602	27397273	0	18801672	B119M6-30; M6-31; M6-32; M6-33; B120M6-34; B121M6-35; B122M6-36; B122; B123M6-37; B124M6-38; M6-39; M6-40; B125M6-41; M6-42; M6-43; M6-44; B126M6-45; B127; B127M6-46; B128M6-47; M6-48; B129M6-49; B129; M6-50; M6-51; M6-52; B130M6-53; B131M6-54; M6-55; M6-56; B132M6-57
Chr07	827887	1323190	1	495304	B133M7-2; B134M7-3; M7-4; M7-6; M7-7
Chr07	1960988	15434751	0	13473764	M7-8; M7-9; M7-10; M7-11; B135M7-12; M7-13; M7-14; M7-15; B136M7-16; B137M7-17; B138M7-18; B139M7-19; M7-20; M7-21; B140M7-22; M7-23; B141M7-24; B142M7-25; B142; M7-26; M7-27; B143M7-28; B144M7-29
Chr08	1087123	12229586	0	11142464	B145M8-1; B145; M8-2; M8-3; B146M8-4; M8-5; M8-6; B147M8-7; M8-8; B148M8-9; M8-10; B149M8-11; B149; M8-12; M8-13; M8-14; B150; B150M8-15; B151M8-16; B152M8-17; B153M8-18; M8-19; M8-20; B154M8-21; M8-22; B155M8-23; B156M8-24; B157M8-25; B158M8-26; B159M8-27; M8-28; B160M8-29; B161M8-30; M8-31; M8-32; B162M8-33; B163M8-34; M8-35
Chr08	12557311	13456217	1	898907	B164M8-36; B165M8-37; M8-38; B166
Chr08	13456290	13456401	0	112	B166M8-39
Chr08	13456654	17824416	1	4367763	B166; M8-40; M8-41; M8-42; M8-43; M8-44
Chr09	1315288	12722126	0	11406839	B167M9-1; M9-2; B168; B168; M9-4; B169M9-5; B170M9-6; M9-7; B171M9-8; M9-9; M9-10; M9-11; M9-12; M9-13; B172M9-14; M9-15; M9-16; M9-17; B173M9-18; B174M9-19; B175; B175M9-20; B175; M9-21; M9-22; B176M9-23; B177M9-24; M9-25; M9-26; B178M9-27; M9-28; B179M9-29; B180M9-30; M9-31; B181M9-32; M9-33; M9-34
Chr10	428729	22474364	1	22045636	M10-2; B182M10-3; B182; M10-4; B183M10-5; M10-6; B184M10-7; B185M10-8; B186M10-9; M10-10; M10-11; M10-12; B187M10-13; B188M10-14; M10-15; M10-16; B189M10-17; M10-18; B190M10-19; M10-20; B191; B191M10-21; B191; M10-22; M10-23; M10-24; B192M10-25; B193M10-26; B194M10-27; M10-28; M10-29; B195M10-30; M10-31; B196; B196M10-32; B197M10-33; M10-34; M10-35; M10-36; B198M10-37; M10-38; M10-39; M10-40; B19…
Chr11	1976623	17206515	1	15229893	M11-2; B207; M11-4; B208M11-5; B209M11-6; B210M11-7; M11-8; B211M11-9; M11-10; M11-11; B212M11-12; B213; B213M11-13; B214M11-14; M11-15; B215M11-16; M11-17
Chr12	4163409	14786050	1	10622642	B216M12-2; M12-3; B217; B217M12-4; B218M12-5; M12-6; M12-7; M12-8; B219M12-9; B220M12-10; M12-11; B221M12-12; B222M12-13; M12-14; M12-15; M12-16; M12-17; M12-18; M12-19; M12-20; B223M12-21; B224M12-22; B225M12-23; B225; M12-24; B226M12-25; B226; B227M12-26
Chr13	620128	15570834	0	14950707	M13-2; B228M13-3; B229M13-4; M13-5; B230M13-6; B231M13-7; B232M13-8; M13-9; M13-10; B233M13-11; B233; B234M13-12; M13-13; B235M13-14; M13-15; B236M13-16; M13-17; M13-18; B237M13-19; M13-20; M13-21; M13-22; B238M13-23; M13-24; B239M13-25; B239; M13-26; B240M13-27; B241M13-28; M13-29; M13-30; B242M13-31; B243M13-32; M13-33; M13-34; M13-35; M13-36; M13-37
Chr14	735913	4405465	0	3669553	B244M14-1; M14-2; B245M14-3; B246M14-4; B247M14-5; M14-6; M14-7; B248; B248M14-8; B249M14-9
Chr14	5623776	10654028	1	5030253	M14-10; M14-11; B250M14-12; M14-13; M14-14; M14-15; B251M14-16; M14-17; B252M14-18; B253M14-19; B254M14-20; B255M14-21
Chr14	11095056	13447076	0	2352021	B256M14-22; B257M14-23; M14-24; M14-25; M14-26; B258M14-27; M14-28
Chr15	1234639	2045635	1	810997	B259M15-1; M15-2; M15-3
Chr15	2327672	14058229	0	11730558	M15-4; B260; B260M15-5; M15-6; M15-7; B261M15-8; B262M15-9; M15-10; M15-11; M15-12; M15-13; M15-14; M15-15; B263M15-16; B264M15-17; M15-18; M15-19; B265M15-20; B266M15-21; B267M15-22; M15-23; B268M15-24
Chr15	14623353	14903065	1	279713	B269M15-25; B270M15-26; B271M15-27
Chr16	1329355	10363876	1	9034522	B272M16-1; B273M16-2; B274; B274M16-3; B275; B275M16-4; M16-5; M16-6; M16-7; B276M16-8
Chr16	14364986	14365688	0	703	B277M16-9
Chr17	1190155	3186733	0	1996579	M17-2; M17-3; B278M17-4; B279M17-5
Chr17	3568283	15937682	1	12369400	M17-6; B280M17-7; B281M17-8; B282; M17-10; M17-11; M17-12; B283M17-13; M17-14; B284M17-15; M17-16; M17-17; B285M17-18; M17-19; M17-20; M17-21; M17-22; M17-23; B286M17-24; B287M17-25; B288; B288M17-26; M17-27; M17-28; M17-29; B289M17-30; B290M17-31
Chr18	392568	8744305	1	8351738	B291M18-1; B292M18-2; M18-3; B293M18-4; M18-5; B294M18-6; B295M18-7; B296M18-8; B297M18-9; B298M18-10; M18-11; M18-12; M18-13
Chr18	9969012	16566879	0	6597868	B299M18-14; B300M18-15; M18-16; M18-17; B301M18-18; M18-19; B302M18-20; B302; B303M18-21; B304M18-22; B305M18-23; B306M18-24; B306; M18-25; B307; B307M18-26
Chr19	2293382	10551945	1	8258564	B308M19-1; B308; M19-2; M19-3; M19-4; M19-5; M19-6; B309M19-7; B310M19-8; B310; M19-9; M19-10; B311; B311M19-11
Chr19	10552081	10599374	0	47294	B311; B312
Chr19	10599999	15896157	1	5296159	B312M19-12; M19-13; M19-14; B313M19-15; B314M19-16; M19-17; M19-18; M19-19

## Sheet: CS-3-12
Chromosome	Start	End	Phase	Length	Discription (Mi-j:the jth SNP in linkage group i; BkMi-j: the Mi-j SNP is within haplotype block k)
Chr01	1367798	24205469	0	22837672	M1-1; M1-2; B1M1-3; B2M1-4; M1-5; B3M1-6; M1-7; B4M1-8; M1-9; M1-10; M1-11; M1-12; B5M1-13; B6M1-14; M1-15; B7M1-17; B8M1-18; M1-19; M1-20; M1-21; B9M1-22; M1-23; M1-24; B10M1-25; B11M1-26; M1-27; M1-28; M1-29; M1-30; M1-31; M1-32; B12M1-33; B13M1-34; M1-35; B14M1-36; M1-37
Chr01	26469250	50213480	1	23744231	M1-38; M1-39; M1-40; M1-41; M1-42; B15M1-43; B16M1-44; M1-45; M1-46; B17M1-47; M1-48; M1-49; B18M1-50; M1-51; B19M1-52; M1-53; M1-54; B20M1-55; M1-56; M1-57; B21M1-58; M1-59; M1-60; B22M1-61; M1-62; B23; B23M1-63; B23; M1-64; B24M1-65; B25M1-66; M1-67; M1-68; B26M1-70; M1-71; B27M1-72; B28M1-73; M1-74; B29M1-75; M1-76
Chr02	1193106	6510679	1	5317574	B30M2-2; B31; B31; M2-4; M2-5; M2-6; M2-7; B32M2-8; B33M2-9; B34M2-10; M2-11; M2-12; M2-13; M2-15; B36M2-16; M2-17; M2-18
Chr02	7586359	13575774	0	5989416	M2-19; M2-20; M2-21; M2-22; M2-23; B37M2-24; B38M2-25; B38; M2-26; B39M2-27; B39; M2-28; B40M2-29; B41M2-30; M2-31; M2-32; B42M2-33; B43M2-35; M2-36
Chr02	15702589	15702589	1	1	M2-37
Chr02	16066640	24828065	0	8761426	B44M2-38; B45M2-39; M2-40; M2-41; B46M2-42; B47M2-43; B48M2-44; M2-45; M2-46; B49; B49M2-47; M2-48; M2-49; M2-50; B50M2-51
Chr03	834517	11926300	1	11091784	B51M3-1; B52M3-2; B53M3-3; B54M3-5; M3-6; M3-7; B55M3-8; B56M3-9; M3-10; B57M3-11; M3-12; M3-13; B58M3-14; M3-15; M3-16; M3-17; M3-18
Chr03	12997281	16629059	0	3631779	M3-19; M3-20; B59M3-21; M3-22; B60M3-23; M3-24; M3-25; B61M3-26; M3-27; B62M3-28; B62; M3-29; B63M3-30
Chr03	17071337	21438411	1	4367075	M3-31; B64M3-32; M3-33; B65M3-34; B66M3-35; B67M3-36; B68; B68M3-37; M3-38; M3-39; B69M3-40; B70M3-41; B71M3-42; B72M3-43
Chr04	973853	974834	0	982	B73M4-1
Chr04	1918506	16525284	1	14606779	B74M4-2; M4-3; B75M4-4; M4-5; M4-6; M4-7; M4-8; M4-9; M4-10; M4-11; M4-12; M4-13; M4-14; B76; B76M4-15; M4-16; M4-17; M4-18; M4-19
Chr04	16700782	20594442	0	3893661	M4-20; M4-21; M4-22; M4-23; M4-24; B77M4-25; B78M4-26; B79M4-27; M4-28; M4-29; M4-30; B80; B80M4-31
Chr04	20595613	23226576	1	2630964	B80; M4-32; M4-33; B81M4-34; B82M4-35; M4-36; B83M4-37; M4-38; B84M4-39
Chr05	1751871	25396318	1	23644448	B85M5-1; M5-2; B86M5-3; M5-4; B87M5-5; M5-6; B88M5-7; B89M5-8; B90M5-9; M5-10; B91M5-11; B92M5-12; B92; M5-13; B93M5-14; B94; B94M5-15; M5-16; B95M5-17; M5-18; M5-19; M5-20; B96M5-21; M5-22; M5-23; M5-24; M5-25; M5-26; M5-27; M5-28; B97M5-29; B98M5-30; M5-31; B99M5-32; M5-33; M5-34; B100M5-35; M5-36; B101M5-37; B102M5-38; B103M5-39; B104M5-40; M5-41; M5-42; M5-43; M5-44; B105M5-45; M5-46; M5-47; …
Chr06	1152562	4676296	1	3523735	B107M6-2; M6-3; M6-4; B108M6-5; B109M6-6; M6-7; M6-8; M6-9; B110M6-10; M6-11; B111M6-12; B112M6-13; M6-14; B113; B113M6-15; M6-16
Chr06	5372038	24204619	0	18832582	M6-17; M6-18; B114M6-19; M6-20; M6-21; M6-22; M6-23; B115M6-24; B116M6-25; B117M6-26; M6-27; B118M6-28; B119M6-30; M6-31; M6-32; M6-33; B120M6-34; B121M6-35; B122M6-36; B122; B123M6-37; B124M6-38; M6-39; M6-40; B125M6-41; M6-42; M6-43; M6-44; B126M6-45; B127M6-46; B128M6-47; M6-48; B129M6-49
Chr06	24336017	24336017	1	1	M6-50
Chr06	25249919	27397273	0	2147355	M6-51; M6-52; B130M6-53; B131M6-54; M6-55; M6-56; B132M6-57
Chr07	827887	2539720	0	1711834	B133M7-2; B134M7-3; M7-4; M7-5; M7-6; M7-7; M7-8; M7-9
Chr07	2699763	15434751	1	12734989	M7-10; M7-11; B135M7-12; M7-13; M7-14; M7-15; B136M7-16; B137M7-17; B138M7-18; B139M7-19; M7-21; B140M7-22; M7-23; B141M7-24; B142M7-25; M7-26; M7-27; B143M7-28; B144M7-29
Chr08	1087123	2882415	0	1795293	B145M8-1; B145; M8-2; M8-3; B146M8-4; M8-5; M8-6; B147M8-7; M8-8
Chr08	3613390	5574193	1	1960804	B148M8-9; M8-10; B149M8-11; B149; M8-12; M8-13; M8-14; B150M8-15
Chr08	5966191	7335720	0	1369530	B151M8-16; B152M8-17; B153M8-18; M8-19; M8-20; B154M8-21
Chr08	10080464	11928522	1	1848059	M8-22; B155; B155M8-23; B156M8-24; B157M8-25; B158M8-26; B159M8-27; M8-28; B160M8-29; B161M8-30; B161; M8-31; M8-32; B162M8-33; B163M8-34
Chr08	12229586	17824416	0	5594831	M8-35; B164M8-36; B165M8-37; M8-38; B166M8-39; M8-40; M8-41; M8-42; M8-43; M8-44
Chr09	1315288	12722126	0	11406839	B167M9-1; M9-2; B168; M9-4; B169M9-5; B170M9-6; M9-7; B171; M9-9; M9-10; M9-11; M9-12; M9-13; B172M9-14; M9-15; M9-16; M9-17; B173M9-18; B174M9-19; B175; B175M9-20; B175; M9-21; M9-22; B176M9-23; B177M9-24; M9-25; M9-26; B178; B178; M9-28; B179M9-29; B180M9-30; M9-31; B181M9-32; M9-33; M9-34
Chr10	428729	22474364	1	22045636	M10-2; B182M10-3; M10-4; B183M10-5; M10-6; B184M10-7; B185M10-8; B186M10-9; M10-10; M10-11; M10-12; B187M10-13; B188M10-14; M10-15; M10-16; B189M10-17; M10-18; B190M10-19; M10-20; B191; B191M10-21; M10-22; M10-23; M10-24; B192M10-25; B193M10-26; B194M10-27; M10-28; M10-29; B195M10-30; M10-31; B196; B196M10-32; B197M10-33; M10-34; M10-36; B198M10-37; M10-38; M10-39; M10-40; B199M10-41; B200M10-42;…
Chr11	1976623	13422414	0	11445792	M11-2; B207; M11-4; B208M11-5; B209M11-6; B210M11-7; M11-8; B211M11-9; M11-10; M11-11; B212; B212M11-12; B213M11-13; B214M11-14
Chr11	14651221	14651221	1	1	M11-15
Chr11	16279629	17206515	0	926887	B215M11-16; M11-17
Chr12	4163409	11739877	0	7576469	B216M12-2; M12-3; B217M12-4; B218M12-5; M12-6; M12-7; M12-8; B219M12-9; B220M12-10
Chr12	11947719	14786050	1	2838332	M12-11; B221M12-12; B222M12-13; M12-14; M12-15; M12-16; M12-17; M12-18; M12-19; M12-20; B223M12-21; B224M12-22; B225M12-23; M12-24; B226M12-25; B227M12-26
Chr13	620128	15570834	1	14950707	M13-2; B228M13-3; B229M13-4; M13-5; B230M13-6; B231M13-7; B232M13-8; M13-9; M13-10; B233M13-11; B234M13-12; M13-13; B235M13-14; M13-15; B236M13-16; M13-17; M13-18; B237M13-19; M13-20; M13-21; M13-22; B238M13-23; M13-24; B239M13-25; B239; M13-26; B240M13-27; B241M13-28; M13-29; M13-30; B242M13-31; B243M13-32; M13-33; M13-34; M13-35; M13-36; M13-37
Chr14	737753	13447076	0	12709324	B244M14-1; M14-2; B245M14-3; B246M14-4; B247M14-5; M14-6; M14-7; B248; B248M14-8; B249M14-9; M14-10; M14-11; B250M14-12; M14-13; M14-14; M14-15; B251M14-16; M14-17; B252M14-18; B253M14-19; B254M14-20; B255M14-21; B256M14-22; B257M14-23; M14-24; M14-25; M14-26; B258M14-27; M14-28
Chr15	1234581	14903065	0	13668485	B259M15-1; M15-2; M15-3; M15-4; B260; B260M15-5; M15-6; M15-7; B261M15-8; B262M15-9; M15-10; M15-11; M15-12; M15-13; M15-14; M15-15; B263M15-16; B264M15-17; M15-18; M15-19; B265M15-20; B266M15-21; B267M15-22; M15-23; B268M15-24; B269M15-25; B270M15-26; B271M15-27
Chr16	1328695	14365688	1	13036994	B272M16-1; B273M16-2; B274; B275M16-4; M16-5; M16-6; M16-7; B276M16-8; B277M16-9
Chr17	1190155	11758689	0	10568535	M17-2; M17-3; B278M17-4; B279M17-5; M17-6; B280M17-7; B281M17-8; B281; B282M17-9; M17-10; M17-12; B283M17-13; M17-14; B284M17-15; B284; M17-16
Chr17	11775398	11842324	1	66927	M17-17; B285
Chr17	11843350	15937818	0	4094469	B285M17-18; B285; M17-19; M17-20; M17-21; M17-22; M17-23; B286M17-24; B286; B287M17-25; B288M17-26; M17-27; M17-28; M17-29; B289M17-30; B290M17-31
Chr18	392568	3794874	0	3402307	B291M18-1; B292M18-2; B292; M18-3; B293M18-4; M18-5; B294M18-6; B295M18-7; B296M18-8; B297M18-9; B298M18-10
Chr18	8375335	14535774	1	6160440	M18-11; M18-12; M18-13; B299M18-14; B300M18-15; M18-16; M18-17; B301M18-18; B301; M18-19; B302M18-20; B302; B303M18-21
Chr18	15045398	16568677	0	1523280	B304M18-22; B305M18-23; B306M18-24; B306; M18-25; B307; B307M18-26
Chr19	2293382	12142325	0	9848944	B308M19-1; M19-2; M19-3; M19-4; M19-5; M19-6; B309M19-7; B310M19-8; M19-9; B311M19-11; B312M19-12; M19-13; B313M19-15
Chr19	12142488	15896157	1	3753670	B313; B314M19-16; M19-17; M19-18; M19-19

## Sheet: CS-3-14
Chromosome	Start	End	Phase	Length	Discription (Mi-j:the jth SNP in linkage group i; BkMi-j: the Mi-j SNP is within haplotype block k)
Chr01	1367798	13057540	1	11689743	M1-1; M1-2; B1M1-3; B2M1-4; M1-5; B3M1-6; M1-7; B4; B4M1-8; M1-9; M1-10; M1-11; M1-12; B5M1-13; B6M1-14; M1-15; M1-16; B7M1-17; B8; B8M1-18; M1-19; M1-20; M1-21; B9M1-22; M1-23; M1-24; B10M1-25; B11M1-26; M1-27; M1-28; M1-29
Chr01	13146255	13146255	0	1	M1-30
Chr01	13915143	27102053	1	13186911	M1-31; M1-32; B12M1-33; B13M1-34; M1-35; B14M1-36; M1-37; M1-38; M1-39; M1-40; M1-41
Chr01	27968456	43847216	0	15878761	M1-42; B15; B15M1-43; B16M1-44; M1-45; M1-46; B17M1-47; M1-48; M1-49; B18M1-50; M1-51; B19M1-52; M1-53; M1-54; B20; B20M1-55; M1-56; M1-57; B21M1-58; M1-59; M1-60; B22M1-61; M1-62; B23; B23M1-63; M1-64; B24M1-65; B25M1-66; M1-67; M1-68; M1-69; B26M1-70
Chr01	44880452	50213480	1	5333029	M1-71; B27M1-72; B28M1-73; M1-74; B29M1-75; M1-76
Chr02	1193106	10850865	0	9657760	B30M2-2; B31M2-3; B31; M2-4; M2-5; M2-6; M2-7; B32M2-8; B33M2-9; B34M2-10; M2-11; M2-12; M2-13; B35; M2-15; B36M2-16; M2-17; M2-18; M2-19; M2-20; M2-21; M2-22; M2-23; B37M2-24; B38M2-25; B38; M2-26; B39M2-27; M2-28; B40M2-29; B41M2-30
Chr02	10896312	24828065	1	13931754	M2-31; M2-32; B42M2-33; B43M2-35; M2-36; M2-37; B44M2-38; B45M2-39; M2-40; M2-41; B46M2-42; B47; B47M2-43; B47; B48M2-44; M2-45; M2-46; B49M2-47; M2-48; M2-49; M2-50; B50M2-51
Chr03	834517	9116161	0	8281645	B51M3-1; B52M3-2; B53M3-3; M3-4; B54M3-5; M3-6; M3-7; B55M3-8
Chr03	9225273	21438411	1	12213139	B56M3-9; M3-10; B57M3-11; M3-12; M3-13; B58M3-14; M3-15; M3-16; M3-17; M3-18; M3-19; M3-20; B59M3-21; M3-22; B60M3-23; M3-24; M3-25; B61M3-26; M3-27; B62M3-28; B62; M3-29; B63; B63M3-30; M3-31; B64M3-32; M3-33; B65M3-34; B66M3-35; B67M3-36; B68; B68M3-37; M3-38; M3-39; B69M3-40; B70M3-41; B71M3-42; B72M3-43
Chr04	973853	2044178	0	1070326	B73M4-1; B74M4-2; M4-3; B75M4-4
Chr04	2118574	2118574	1	1	M4-5
Chr04	2299879	11074087	0	8774209	M4-6; M4-7; M4-8; M4-9; M4-10; M4-11; M4-12; M4-13; M4-14; B76M4-15
Chr04	14322095	23226576	1	8904482	M4-16; M4-17; M4-18; M4-19; M4-20; M4-21; M4-22; M4-23; M4-24; B77M4-25; B78M4-26; B79M4-27; M4-28; M4-29; M4-30; B80; B80M4-31; B80; M4-32; M4-33; B81; B82M4-35; M4-36; B83M4-37; M4-38; B84M4-39
Chr05	1753425	25396318	0	23642894	B85M5-1; M5-2; B86M5-3; M5-4; B87M5-5; M5-6; B88M5-7; B89M5-8; B90M5-9; M5-10; B91M5-11; B92M5-12; B92; M5-13; B93; B93M5-14; B94M5-15; M5-16; B95M5-17; M5-18; M5-19; M5-20; B96M5-21; M5-22; M5-23; M5-24; M5-25; M5-26; M5-27; M5-28; B97M5-29; B98M5-30; M5-31; B99M5-32; M5-33; M5-34; B100M5-35; M5-36; B101; B101M5-37; B102M5-38; B103M5-39; B104M5-40; M5-41; M5-42; M5-43; B105M5-45; M5-46; M5-47; B…
Chr06	1152562	6318682	0	5166121	B107M6-2; M6-3; M6-4; B108M6-5; B109M6-6; M6-7; M6-8; M6-9; B110M6-10; B110; M6-11; B111M6-12; B111; B112M6-13; M6-14; B113M6-15; M6-16; M6-17; M6-18; B114M6-19; M6-20; M6-21; M6-22
Chr06	6877758	26643915	1	19766158	M6-23; B115M6-24; B116M6-25; B117M6-26; M6-27; B118M6-28; M6-29; B119M6-30; M6-31; M6-32; M6-33; B120M6-34; B121M6-35; B122M6-36; B122; B123M6-37; B124M6-38; M6-39; M6-40; B125M6-41; M6-42; M6-43; M6-44; B126M6-45; B127; B127M6-46; B128M6-47; M6-48; B129M6-49; M6-50; M6-51; M6-52; B130M6-53; B131M6-54; M6-55; M6-56
Chr06	27393354	27397273	0	3920	B132M6-57
Chr07	827887	15434288	0	14606402	B133M7-2; B134M7-3; M7-4; M7-5; M7-6; M7-7; M7-8; M7-9; M7-10; M7-11; B135M7-12; M7-13; M7-14; M7-15; B136M7-16; B137M7-17; B138M7-18; B139M7-19; M7-21; B140M7-22; M7-23; B141; B141; B142M7-25; M7-27; B143M7-28; B144M7-29
Chr08	1087123	7335720	1	6248598	B145M8-1; B145; M8-2; M8-3; B146M8-4; M8-5; M8-6; B147M8-7; M8-8; B148M8-9; M8-10; B149M8-11; B149; M8-12; M8-13; M8-14; B150M8-15; B151M8-16; B152M8-17; B153M8-18; M8-19; M8-20; B154; B154M8-21
Chr08	10080464	17824416	0	7743953	M8-22; B155M8-23; B156; B157M8-25; B158M8-26; B159M8-27; M8-28; B160M8-29; B160; B161M8-30; M8-31; M8-32; B162M8-33; B163M8-34; M8-35; B164M8-36; B165M8-37; M8-38; B166M8-39; M8-40; M8-41; M8-42; M8-43; M8-44
Chr09	1316247	11006116	1	9689870	B167M9-1; M9-2; B168; M9-4; B169; B170M9-6; M9-7; B171M9-8; M9-9; M9-10; M9-11; M9-12; M9-13; B172M9-14; M9-15; M9-16; M9-17; B173M9-18; B174M9-19; B175; B175M9-20; M9-21; M9-22; B176M9-23; B176; B177M9-24; B177; M9-25; M9-26; B178M9-27; M9-28; B179M9-29; B180M9-30; M9-31; B181M9-32
Chr09	11054403	11054403	0	1	M9-33
Chr09	12722126	12722126	1	1	M9-34
Chr10	428729	17187235	1	16758507	M10-2; B182M10-3; M10-4; B183M10-5; M10-6; B184M10-7; B185; B185M10-8; B186M10-9; M10-10; M10-11; M10-12; B187M10-13; B188M10-14; M10-15; M10-16; B189M10-17; M10-18; B190M10-19; M10-20; B191; B191M10-21; M10-22; M10-23; M10-24; B192M10-25; B193M10-26; B194M10-27; M10-28; M10-29; B195M10-30; M10-31; B196M10-32; B197M10-33; M10-34; M10-36; B198M10-37
Chr10	17445087	17445087	0	1	M10-38
Chr10	17937874	19801356	1	1863483	M10-39; M10-40; B199M10-41; B200M10-42; B201M10-43
Chr10	19977262	22474364	0	2497103	M10-44; M10-45; B202M10-46; B203M10-47; M10-48; B204M10-49; M10-50; M10-51; B205; B205M10-52; B206M10-53; M10-54
Chr11	1976623	4461253	1	2484631	M11-2; B207; M11-4; B208M11-5; B209M11-6
Chr11	5813696	13422414	0	7608719	B210M11-7; M11-8; B211M11-9; M11-10; M11-11; B212; B212M11-12; B213M11-13; B214M11-14
Chr11	14651221	17206515	1	2555295	M11-15; B215M11-16; M11-17
Chr12	4163409	5649241	0	1485833	B216M12-2; M12-3
Chr12	5744940	14786050	1	9041111	B217; B218M12-5; M12-6; M12-7; M12-8; B219M12-9; B220M12-10; M12-11; B221M12-12; B222M12-13; M12-14; M12-15; M12-16; M12-17; M12-18; M12-19; M12-20; B223M12-21; B224M12-22; B225M12-23; M12-24; B226M12-25; B227M12-26
Chr13	620128	2151462	0	1531335	M13-2; B228M13-3; B229M13-4; B229; M13-5; B230M13-6; B231M13-7; B232M13-8; M13-9
Chr13	2275086	2275086	1	1	M13-10
Chr13	2336864	2596019	0	259156	B233M13-11; B234M13-12
Chr13	3111786	15570834	1	12459049	M13-13; B235M13-14; M13-15; B236M13-16; M13-17; M13-18; B237M13-19; M13-20; M13-21; M13-22; B238M13-23; M13-24; B239M13-25; B239; M13-26; B240M13-27; B241M13-28; M13-29; M13-30; B242M13-31; B243M13-32; M13-33; M13-34; M13-35; M13-36; M13-37
Chr14	737357	13447076	1	12709720	B244M14-1; M14-2; B245M14-3; B246M14-4; B247M14-5; M14-6; M14-7; B248; B248M14-8; B249M14-9; M14-10; M14-11; B250M14-12; M14-13; M14-14; M14-15; B251M14-16; M14-17; B252M14-18; B253M14-19; B254M14-20; B255; B255M14-21; B256M14-22; B257M14-23; M14-24; M14-25; M14-26; B258; B258M14-27; M14-28
Chr15	1234581	10900978	0	9666398	B259M15-1; M15-2; M15-3; M15-4; B260; B260M15-5; B260; M15-6; M15-7; B261; B261M15-8; B262M15-9; M15-10; M15-11; M15-12; M15-13; M15-14; B263M15-16; B264M15-17; M15-18
Chr15	11814263	14903065	1	3088803	M15-19; B265M15-20; B266M15-21; B267M15-22; B267; M15-23; B268M15-24; B269M15-25; B270M15-26; B271M15-27
Chr16	1331104	10363876	1	9032773	B272M16-1; B273M16-2; B273; B274; B275M16-4; M16-6; M16-7; B276M16-8
Chr16	14364986	14365688	0	703	B277M16-9
Chr17	1190155	1343872	0	153718	M17-2; M17-3
Chr17	2861569	11618895	1	8757327	B278M17-4; B279M17-5; M17-6; B280M17-7; B281M17-8; B282; M17-10; M17-11; M17-12; B283M17-13; M17-14; B284
Chr17	11619000	15937818	0	4318819	B284M17-15; B284; M17-16; M17-17; B285M17-18; B285; M17-19; M17-20; M17-21; M17-22; M17-23; B286M17-24; B286; B287M17-25; B288M17-26; M17-28; M17-29; B289M17-30; B289; B290M17-31
Chr18	392568	16033416	1	15640849	B291M18-1; B292M18-2; M18-3; B293M18-4; M18-5; B294M18-6; B295M18-7; B296M18-8; B297M18-9; B298M18-10; M18-11; M18-12; M18-13; B299M18-14; B300M18-15; M18-16; M18-17; B301M18-18; M18-19; B302M18-20; B302; B303M18-21; B304M18-22; B305M18-23; B306M18-24; M18-25
Chr18	16565808	16566879	0	1072	B307M18-26
Chr19	2293382	15896157	0	13602776	B308M19-1; B308; M19-2; M19-3; M19-4; M19-5; M19-6; B309M19-7; B310M19-8; M19-9; B311M19-11; B312M19-12; M19-13; B313M19-15; B313; B314M19-16; M19-17; M19-18; M19-19

## Sheet: CS-3-15
Chromosome	Start	End	Phase	Length	Discription (Mi-j:the jth SNP in linkage group i; BkMi-j: the Mi-j SNP is within haplotype block k)
Chr01	1367798	2654070	0	1286273	M1-1; M1-2; B1M1-3; B2M1-4; M1-5; B3M1-6; B3; M1-7; B4M1-8
Chr01	4318884	41910109	1	37591226	M1-9; M1-10; M1-11; M1-12; B5M1-13; B6M1-14; M1-15; M1-16; B7M1-17; B8M1-18; M1-19; M1-20; M1-21; B9M1-22; M1-23; M1-24; B10M1-25; B11M1-26; M1-27; M1-28; M1-29; M1-30; M1-31; M1-32; B12M1-33; B13M1-34; M1-35; B14M1-36; M1-37; M1-38; M1-39; M1-40; M1-41; B15M1-43; B16; B16M1-44; M1-45; M1-46; B17M1-47; M1-48; M1-49; B18M1-50; M1-51; B19M1-52; M1-53; M1-54; B20M1-55; M1-56; M1-57; B21M1-58; M1-59;…
Chr01	42946417	50213480	0	7267064	M1-68; M1-69; B26M1-70; M1-71; B27M1-72; B28M1-73; M1-74; B29M1-75; M1-76
Chr02	1193106	9132384	0	7939279	B30M2-2; B31M2-3; B31; M2-4; M2-5; M2-6; M2-7; B32M2-8; B33M2-9; B34M2-10; M2-11; M2-12; M2-13; M2-15; B36M2-16; M2-17; M2-18; M2-19; M2-20; M2-21; M2-22; M2-23; B37M2-24; B38
Chr02	9132433	24828065	1	15695633	B38M2-25; M2-26; B39M2-27; M2-28; B40M2-29; B41M2-30; M2-31; M2-32; B42M2-33; B43M2-35; M2-36; M2-37; B44M2-38; B45M2-39; M2-40; M2-41; B46M2-42; B47; B47M2-43; B48M2-44; M2-45; M2-46; B49M2-47; M2-48; M2-49; M2-50; B50M2-51
Chr03	834517	9226203	1	8391687	B51M3-1; B52M3-2; B53M3-3; M3-4; B54M3-5; M3-6; M3-7; B55M3-8; B55; B56M3-9
Chr03	10376828	21438411	0	11061584	M3-10; B57M3-11; M3-12; M3-13; B58; B58M3-14; B58; M3-15; M3-16; M3-17; M3-18; M3-19; M3-20; B59M3-21; M3-22; B60M3-23; M3-24; M3-25; B61M3-26; M3-27; B62M3-28; M3-29; B63M3-30; M3-31; B64M3-32; M3-33; B65M3-34; B66M3-35; B67M3-36; B68; B68M3-37; M3-38; M3-39; B69M3-40; B70M3-41; B71M3-42; B71; B72M3-43
Chr04	973853	19460688	1	18486836	B73M4-1; B74M4-2; M4-3; B75M4-4; M4-6; M4-7; M4-8; M4-9; M4-10; M4-11; M4-12; M4-13; M4-14; B76; B76M4-15; M4-16; M4-17; M4-18; M4-19; M4-20; M4-21; M4-22; M4-23; M4-24; B77M4-25; B78M4-26; B79M4-27; M4-28; M4-29
Chr04	20480568	23226576	0	2746009	M4-30; B80; B80M4-31; M4-32; M4-33; B81; B82M4-35; M4-36; B83M4-37; M4-38; B84; B84M4-39
Chr05	1753425	6967496	0	5214072	B85M5-1; M5-2; B86M5-3; B87M5-5; M5-6; B88M5-7; B88; B89; B89M5-8; B90M5-9; M5-10; B91M5-11; B92M5-12; M5-13; B93; B93M5-14; B94; B94M5-15; M5-16; B95M5-17; M5-18; M5-19
Chr05	7792549	9948718	1	2156170	M5-20; B96M5-21; M5-22; M5-23; M5-24; M5-25; M5-26
Chr05	10856744	21505091	0	10648348	M5-27; B97M5-29; B97; B98M5-30; M5-31; B99M5-32; M5-33; M5-34; B100M5-35; M5-36; B101; B101M5-37; B102; B103M5-39; B103; B104M5-40; M5-41
Chr05	21970033	25396318	1	3426286	M5-42; M5-43; M5-44; B105M5-45; M5-46; M5-47; B106M5-48; M5-49; M5-50; M5-51; M5-53
Chr06	1152562	1152675	1	114	B107M6-2
Chr06	1500284	7634036	0	6133753	M6-3; M6-4; B108; B109M6-6; M6-7; M6-8; M6-9; B110M6-10; M6-11; B111M6-12; B112M6-13; M6-14; B113M6-15; M6-16; M6-17; M6-18; B114M6-19; M6-20; M6-21; M6-22; M6-23; B115M6-24; B116M6-25; B117M6-26
Chr06	8046722	8046722	1	1	M6-27
Chr06	8161521	11013962	0	2852442	B118M6-28; B119M6-30; M6-31; M6-32; M6-33; B120M6-34; B121
Chr06	11015473	27397273	1	16381801	B121M6-35; B122M6-36; B122; B123M6-37; B124M6-38; M6-39; M6-40; B125M6-41; M6-42; M6-43; M6-44; B126M6-45; B127; B127M6-46; B128M6-47; M6-48; B129M6-49; M6-50; M6-51; M6-52; B130M6-53; B131M6-54; M6-55; M6-56; B132M6-57
Chr07	827887	15434288	0	14606402	B133M7-2; B134M7-3; M7-4; M7-5; M7-6; M7-7; M7-8; M7-9; M7-10; M7-11; B135M7-12; M7-13; M7-14; M7-15; B136M7-16; B137M7-17; B138M7-18; B139M7-19; M7-21; B140M7-22; M7-23; B141M7-24; B142M7-25; B142; M7-26; M7-27; B143M7-28; B144M7-29
Chr08	1087123	2545195	0	1458073	B145M8-1; M8-2; M8-3; B146; M8-5
Chr08	2576286	7335720	1	4759435	M8-6; B147M8-7; M8-8; B148M8-9; M8-10; B149M8-11; M8-12; M8-13; M8-14; B150M8-15; B151; B151M8-16; B152M8-17; B153M8-18; M8-19; M8-20; B154; B154M8-21
Chr08	10080464	17824416	0	7743953	M8-22; B155M8-23; B156M8-24; B157M8-25; B158M8-26; B159; B159M8-27; M8-28; B160M8-29; B161M8-30; M8-31; M8-32; B162M8-33; B163M8-34; M8-35; B164M8-36; B165; B165M8-37; M8-38; B166M8-39; M8-42; M8-43; M8-44
Chr09	2059309	8112855	1	6053547	M9-2; B168; M9-4; B169M9-5; B170M9-6; M9-7; B171M9-8; M9-9; M9-10; M9-11; M9-12; M9-13; B172M9-14; M9-15; M9-16; M9-17; B173M9-18; B174M9-19; B175M9-20; M9-21
Chr09	8734792	12722126	0	3987335	M9-22; B176M9-23; B177M9-24; B177; M9-25; M9-26; B178M9-27; M9-28; B179M9-29; B180; B180M9-30; M9-31; B181M9-32; M9-33; M9-34
Chr10	428729	22474364	0	22045636	M10-2; B182M10-3; M10-4; B183M10-5; M10-6; B184M10-7; B185M10-8; B186M10-9; M10-10; M10-11; M10-12; B187M10-13; B188M10-14; M10-15; M10-16; B189M10-17; M10-18; B190M10-19; M10-20; B191M10-21; M10-22; M10-23; M10-24; B192M10-25; B192; B193M10-26; B194M10-27; M10-28; M10-29; B195M10-30; B195; M10-31; B196M10-32; B197; B197M10-33; M10-34; M10-35; M10-36; B198M10-37; M10-38; M10-39; M10-40; B199M10-4…
Chr11	1976623	14651221	1	12674599	M11-2; M11-4; B208M11-5; B209M11-6; B210M11-7; M11-8; B211M11-9; M11-10; M11-11; B212M11-12; B213M11-13; B214M11-14; M11-15
Chr11	16279629	17206515	0	926887	B215M11-16; M11-17
Chr12	4163409	14786050	0	10622642	B216M12-2; M12-3; B217; B217M12-4; B218M12-5; M12-6; M12-7; M12-8; B219M12-9; B220M12-10; M12-11; B221M12-12; B222M12-13; M12-14; M12-15; M12-16; M12-17; M12-18; M12-19; M12-20; B223M12-21; B224M12-22; B225M12-23; M12-24; B226M12-25; B227M12-26
Chr13	620128	2596019	1	1975892	M13-2; B228M13-3; B229M13-4; M13-5; B230M13-6; B231M13-7; B232M13-8; M13-9; M13-10; B233; B233M13-11; B234M13-12
Chr13	3111786	15570834	0	12459049	M13-13; B235M13-14; M13-15; B236M13-16; M13-17; M13-18; B237M13-19; M13-20; M13-21; M13-22; B238M13-23; M13-24; B239M13-25; M13-26; B240; B241M13-28; M13-29; M13-30; B242M13-31; B243M13-32; B243; M13-33; M13-35; M13-36; M13-37
Chr14	736246	7568259	0	6832014	B244M14-1; M14-2; B245M14-3; B246M14-4; B247M14-5; M14-7; B248; B248M14-8; B249M14-9; M14-10; M14-11; B250M14-12; M14-13; M14-14; M14-15
Chr14	8573934	13447076	1	4873143	B251M14-16; M14-17; B252M14-18; B253M14-19; B254M14-20; B255M14-21; B256M14-22; B257M14-23; M14-24; M14-25; M14-26; B258M14-27; M14-28
Chr15	1234693	4032128	1	2797436	B259M15-1; M15-2; M15-3; M15-4; B260; B260M15-5; M15-6; M15-7; B261M15-8
Chr15	8242009	14903065	0	6661057	B262M15-9; M15-10; M15-11; M15-12; M15-13; M15-14; M15-15; B263M15-16; B264M15-17; M15-18; M15-19; B265M15-20; B266M15-21; B267M15-22; M15-23; B268M15-24; B269M15-25; B270M15-26; B271M15-27
Chr16	1328768	6464610	1	5135843	B272M16-1; B273M16-2; B273; B274; B274; B275M16-4; M16-5; M16-6
Chr16	7159977	10363876	0	3203900	M16-7; B276M16-8
Chr16	14364986	14365688	1	703	B277M16-9
Chr17	1190155	5936938	0	4746784	M17-2; M17-3; B278M17-4; B279M17-5; M17-6; B280; B280M17-7; B281M17-8; B282M17-9
Chr17	9545787	15937768	1	6391982	M17-10; M17-11; M17-12; B283M17-13; M17-14; B284M17-15; M17-16; M17-17; B285M17-18; M17-19; M17-20; M17-21; M17-22; M17-23; B286M17-24; B287M17-25; B288M17-26; M17-27; M17-28; M17-29; B289M17-30; B290M17-31
Chr18	392568	16571624	0	16179057	B291M18-1; B292M18-2; M18-3; B293M18-4; M18-5; B294M18-6; B295M18-7; B296M18-8; B297; B297M18-9; B298M18-10; M18-11; M18-12; M18-13; B299M18-14; B300M18-15; M18-16; M18-17; B301M18-18; M18-19; B302M18-20; B302; B303M18-21; B304M18-22; B305M18-23; B306M18-24; M18-25; B307; B307M18-26
Chr19	2293382	9379353	1	7085972	B308M19-1; B308; M19-2; M19-3; M19-4; M19-5; M19-6; B309M19-7; B310M19-8
Chr19	9379889	11066862	0	1686974	B310; M19-9; M19-10; B311; B312M19-12; M19-13
Chr19	11372436	11372436	1	1	M19-14
Chr19	12138537	15896157	0	3757621	B313M19-15; B314M19-16; M19-17; M19-18; M19-19

## Sheet: CS-3-16
Chromosome	Start	End	Phase	Length	Discription (Mi-j:the jth SNP in linkage group i; BkMi-j: the Mi-j SNP is within haplotype block k)
Chr01	1367798	5454142	1	4086345	M1-1; M1-2; B1M1-3; B2; B2M1-4; M1-5; B3M1-6; M1-7; B4M1-8; M1-9; M1-10; M1-11; M1-12
Chr01	6174443	19371082	0	13196640	B5M1-13; B6M1-14; M1-15; M1-16; B7M1-17; B8M1-18; M1-19; M1-20; M1-21; B9M1-22; M1-23; M1-24; B10M1-25; B11M1-26; M1-27; M1-28; M1-29; M1-30; M1-31; M1-32; B12M1-33; B13M1-34; M1-35
Chr01	22555278	26469250	1	3913973	B14M1-36; M1-37; M1-38
Chr01	26722855	50213480	0	23490626	M1-40; M1-41; M1-42; B15M1-43; B16M1-44; M1-45; M1-46; B17M1-47; M1-48; M1-49; B18M1-50; M1-51; B19M1-52; M1-53; M1-54; B20M1-55; M1-56; M1-57; B21M1-58; M1-59; M1-60; B22M1-61; M1-62; B23; B23M1-63; M1-64; B24M1-65; B25M1-66; B25; M1-67; M1-68; M1-69; B26M1-70; M1-71; B27M1-72; B28M1-73; M1-74; B29M1-75; M1-76
Chr02	1193106	2894045	0	1700940	B30M2-2; B31M2-3; B31; M2-4; M2-5
Chr02	3489252	9871992	1	6382741	M2-6; M2-7; B32M2-8; B33M2-9; B34M2-10; M2-11; M2-12; M2-13; B35; M2-15; B36M2-16; M2-17; M2-18; M2-19; M2-20; M2-21; M2-22; M2-23; B37M2-24; B38M2-25; M2-26; B39M2-27; M2-28
Chr02	10157505	13575774	0	3418270	B40M2-29; B41M2-30; M2-31; M2-32; B42M2-33; B43M2-35; M2-36
Chr02	15702589	15702589	1	1	M2-37
Chr02	16066640	24828065	0	8761426	B44M2-38; B45M2-39; M2-40; M2-41; B46M2-42; B46; B47M2-43; B47; B48M2-44; M2-45; M2-46; B49; B49M2-47; M2-48; M2-49; M2-50; B50M2-51
Chr03	835218	14994940	1	14159723	B51M3-1; B52M3-2; B53M3-3; M3-4; B54M3-5; M3-6; M3-7; B55M3-8; B56M3-9; M3-10; B57M3-11; M3-12; M3-13; B58M3-14; M3-15; M3-16; M3-17; M3-18; M3-19; M3-20; B59M3-21; B59; B60M3-23; M3-24; M3-25
Chr03	15326474	21438411	0	6111938	B61M3-26; M3-27; B62M3-28; M3-29; B63M3-30; M3-31; B64M3-32; M3-33; B65M3-34; B65; B66M3-35; B67M3-36; B68M3-37; M3-38; M3-39; B69M3-40; B70M3-41; B71M3-42; B71; B72M3-43
Chr04	973853	2044178	0	1070326	B73M4-1; B74M4-2; M4-3; B75M4-4
Chr04	2118574	2118574	1	1	M4-5
Chr04	2299879	22309515	0	20009637	M4-6; M4-7; M4-8; M4-9; M4-10; M4-11; M4-12; M4-13; M4-14; B76; B76M4-15; M4-16; M4-17; M4-18; M4-19; M4-20; M4-21; M4-22; M4-23; M4-24; B77M4-25; B78M4-26; B79M4-27; M4-28; M4-29; B80; B80M4-31; M4-32; M4-33; B81
Chr04	22398252	23226576	1	828325	B82M4-35; M4-36; B83M4-37; M4-38; B84M4-39
Chr05	1751871	19170140	1	17418270	B85M5-1; M5-2; B86M5-3; M5-4; B87M5-5; M5-6; B88M5-7; B89; B89M5-8; B90M5-9; M5-10; B91M5-11; B92M5-12; B92; M5-13; B93M5-14; B94; B94M5-15; M5-16; B95M5-17; M5-18; M5-19; M5-20; B96M5-21; M5-22; M5-23; M5-24; M5-25; M5-26; M5-27; M5-28; B97M5-29; B98M5-30; M5-31; B99M5-32; M5-33; M5-34; B100M5-35
Chr05	19249414	19249414	0	1	M5-36
Chr05	19591093	25396318	1	5805226	B101M5-37; B102M5-38; B103M5-39; B104M5-40; M5-41; M5-42; M5-44; B105M5-45; M5-46; M5-47; B106M5-48; M5-49; M5-50; M5-51; M5-53
Chr06	1152562	4676296	0	3523735	B107M6-2; M6-3; M6-4; B108M6-5; B109M6-6; M6-7; M6-8; M6-9; B110; B110M6-10; B110; M6-11; B111M6-12; B112M6-13; M6-14; B113M6-15; M6-16
Chr06	5372038	5372038	1	1	M6-17
Chr06	5624314	5624314	0	1	M6-18
Chr06	5667985	17228794	1	11560810	B114M6-19; M6-20; M6-21; M6-22; M6-23; B115M6-24; B116M6-25; B117M6-26; M6-27; B118M6-28; M6-29; B119M6-30; M6-31; M6-32; M6-33; B120M6-34; B121M6-35; B122M6-36; B122; B123M6-37; B124M6-38
Chr06	18672888	24204391	0	5531504	M6-39; M6-40; B125M6-41; M6-42; M6-43; M6-44; B126M6-45; B127M6-46; B128M6-47; M6-48; B129M6-49
Chr06	24336017	27397273	1	3061257	M6-50; M6-51; M6-52; B130M6-53; B131M6-54; M6-55; M6-56; B132M6-57
Chr07	827887	11781990	1	10954104	B133M7-2; B134M7-3; M7-4; M7-6; M7-7; M7-8; M7-9; M7-10; M7-11; B135M7-12; M7-13; M7-14; M7-15; B136M7-16; B137M7-17; B138M7-18; B139M7-19; M7-21
Chr07	12548654	15434288	0	2885635	B140M7-22; M7-23; B141; B141M7-24; B142M7-25; B142; M7-26; M7-27; B143M7-28; B144M7-29
Chr08	1087123	5966482	0	4879360	B145M8-1; B145; M8-2; M8-3; B146M8-4; M8-5; M8-6; B147M8-7; M8-8; B148M8-9; M8-10; B149M8-11; B149; M8-12; M8-13; M8-14; B150; B150M8-15; B151; B151M8-16
Chr08	5966887	13005757	1	7038871	B151; B152M8-17; B153M8-18; B153; M8-19; M8-20; B154M8-21; M8-22; B155; B155M8-23; B156M8-24; B157M8-25; B158M8-26; B159M8-27; M8-28; B160M8-29; B161M8-30; M8-31; M8-32; B162M8-33; B163; B163M8-34; M8-35; B164M8-36; B165M8-37
Chr08	13375183	17824416	0	4449234	M8-38; B166M8-39; M8-40; M8-41; M8-42; M8-43; M8-44
Chr09	1314184	2440732	1	1126549	B167M9-1; M9-2; B168
Chr09	3157845	12722126	0	9564282	M9-4; B169M9-5; B170M9-6; M9-7; B171; M9-9; M9-10; M9-11; M9-12; M9-13; B172M9-14; M9-15; M9-16; M9-17; B173M9-18; B174M9-19; B175; B175M9-20; M9-21; M9-22; B176M9-23; B177M9-24; M9-25; M9-26; B178M9-27; M9-28; B179M9-29; B180M9-30; M9-31; B181M9-32; M9-33; M9-34
Chr10	428729	22474364	0	22045636	M10-2; B182M10-3; M10-4; B183M10-5; M10-6; B184M10-7; B185; B185M10-8; B186M10-9; M10-10; M10-11; M10-12; B187M10-13; B188M10-14; M10-15; M10-16; B189M10-17; M10-18; B190M10-19; M10-20; B191M10-21; M10-22; M10-23; M10-24; B192M10-25; B193M10-26; B194M10-27; M10-28; M10-29; B195M10-30; M10-31; B196M10-32; B197M10-33; M10-34; M10-35; M10-36; B198M10-37; M10-38; M10-39; M10-40; B199M10-41; B200M10-4…
Chr11	1976623	13422414	0	11445792	M11-2; B207; M11-4; B208M11-5; B209M11-6; B210M11-7; M11-8; B211M11-9; M11-10; M11-11; B212M11-12; B213M11-13; B214M11-14
Chr11	14651221	17206515	1	2555295	M11-15; B215M11-16; M11-17
Chr12	4163424	5649241	0	1485818	B216M12-2; M12-3
Chr12	5743464	11596513	1	5853050	B217M12-4; B218M12-5; M12-6; M12-7; M12-8; B219M12-9
Chr12	11739373	14786050	0	3046678	B220M12-10; M12-11; B221M12-12; B222M12-13; B222; M12-14; M12-15; M12-16; M12-17; M12-18; M12-19; M12-20; B223M12-21; B224M12-22; B225M12-23; M12-24; B226M12-25; B227M12-26
Chr13	620128	15570834	0	14950707	M13-2; B228M13-3; B229M13-4; M13-5; B230M13-6; B231M13-7; B232M13-8; M13-9; M13-10; B233M13-11; B233; B234M13-12; M13-13; B235M13-14; M13-15; B236M13-16; M13-17; M13-18; B237M13-19; M13-20; M13-21; M13-22; B238M13-23; M13-24; B239M13-25; M13-26; B240M13-27; B241M13-28; M13-29; M13-30; B242M13-31; B243M13-32; M13-33; M13-34; M13-35; M13-36; M13-37
Chr14	737529	8575053	1	7837525	B244M14-1; M14-2; B245M14-3; B246M14-4; B247M14-5; M14-6; M14-7; B248M14-8; B249M14-9; M14-10; M14-11; B250M14-12; M14-13; M14-14; M14-15; B251M14-16
Chr14	9778182	10047066	0	268885	M14-17; B252M14-18
Chr14	10298928	10653845	1	354918	B253M14-19; B254M14-20; B255M14-21
Chr14	11095056	13447076	0	2352021	B256M14-22; B257M14-23; M14-24; M14-25; M14-26; B258M14-27; M14-28
Chr15	1234639	2045635	1	810997	B259M15-1; M15-2; M15-3
Chr15	2327672	2327672	0	1	M15-4
Chr15	2397190	3643546	1	1246357	B260M15-5; M15-6; M15-7
Chr15	4027618	10900978	0	6873361	B261M15-8; B262M15-9; M15-10; M15-11; M15-12; M15-13; M15-14; M15-15; B263M15-16; B264M15-17; M15-18
Chr15	11814263	14903065	1	3088803	M15-19; B265M15-20; B266M15-21; B267M15-22; B267; M15-23; B268M15-24; B269M15-25; B270M15-26; B271M15-27
Chr16	1328726	14365688	1	13036963	B272M16-1; B273M16-2; B274; B274M16-3; B275; B275M16-4; M16-5; M16-6; M16-7; B276M16-8; B277M16-9
Chr17	1190155	15937768	1	14747614	M17-2; M17-3; B278M17-4; B279M17-5; M17-6; B280M17-7; B281M17-8; B282M17-9; M17-10; M17-11; M17-12; B283M17-13; M17-14; B284M17-15; M17-16; M17-17; B285M17-18; M17-19; M17-20; M17-21; M17-22; M17-23; B286M17-24; B287M17-25; B288M17-26; M17-27; M17-28; M17-29; B289M17-30; B290M17-31
Chr18	392568	2346001	1	1953434	B291M18-1; B292M18-2; M18-3; B293M18-4; M18-5; B294M18-6; B295M18-7
Chr18	2754203	16566879	0	13812677	B296M18-8; B297; B297M18-9; B297; B298M18-10; M18-11; M18-12; M18-13; B299M18-14; B300M18-15; M18-16; M18-17; B301M18-18; M18-19; B302M18-20; B302; B303M18-21; B304M18-22; B305M18-23; B306M18-24; B307; B307M18-26
Chr19	2293382	2298217	0	4836	B308M19-1
Chr19	2832947	10209507	1	7376561	M19-2; M19-3; M19-4; M19-5; M19-6; B309M19-7; B310M19-8; M19-9; M19-10
Chr19	10546070	15896157	0	5350088	B311M19-11; B312M19-12; M19-13; B313; B313M19-15; B314M19-16; M19-17; M19-18; M19-19

## Sheet: CS-3-18
Chromosome	Start	End	Phase	Length	Discription (Mi-j:the jth SNP in linkage group i; BkMi-j: the Mi-j SNP is within haplotype block k)
Chr01	1367798	4568464	0	3200667	M1-1; M1-2; B1M1-3; B2M1-4; M1-5; B3M1-6; B3; M1-7; B4M1-8; M1-9; M1-10
Chr01	4635534	11481152	1	6845619	M1-11; M1-12; B5; B5M1-13; B6M1-14; M1-15; M1-16; B7M1-17; B8M1-18; M1-19; M1-20; M1-21; B9M1-22; M1-23; M1-24
Chr01	11924883	24205469	0	12280587	B10M1-25; B11M1-26; M1-27; M1-28; M1-29; M1-30; M1-31; M1-32; B12M1-33; B13M1-34; M1-35; B14M1-36; M1-37
Chr01	26469250	36984526	1	10515277	M1-38; M1-39; M1-40; M1-41; M1-42; B15M1-43; B16M1-44; M1-45; M1-46; B17; B17M1-47; M1-48; M1-49; B18M1-50; M1-51; B19M1-52; M1-53; M1-54; B20M1-55; M1-56; M1-57; B21; M1-59; M1-60; B22M1-61; M1-62
Chr01	38984493	43847216	0	4862724	B23M1-63; M1-64; B24M1-65; B25M1-66; M1-67; M1-68; M1-69; B26M1-70
Chr01	44880452	49484224	1	4603773	M1-71; B27M1-72; B28M1-73; M1-74; B29M1-75
Chr01	50213480	50213480	0	1	M1-76
Chr02	1193106	2894045	0	1700940	B30M2-2; B31M2-3; B31; M2-4; M2-5
Chr02	3489252	6510679	1	3021428	M2-6; M2-7; B32M2-8; B33M2-9; B34M2-10; M2-11; M2-12; M2-13; M2-15; B36M2-16; B36; M2-17; M2-18
Chr02	7586359	13575774	0	5989416	M2-19; M2-20; M2-21; M2-22; M2-23; B37M2-24; B38M2-25; M2-26; B39M2-27; M2-28; B40M2-29; B41M2-30; M2-31; M2-32; B42M2-33; B43M2-35; M2-36
Chr02	15702589	15702589	1	1	M2-37
Chr02	16066640	23918982	0	7852343	B44M2-38; B45M2-39; M2-40; M2-41; B46M2-42; B47M2-43; B48M2-44; M2-45; M2-46; B49; M2-48; M2-49; M2-50
Chr02	24825021	24828065	1	3045	B50M2-51
Chr03	834517	4154431	0	3319915	B51M3-1; B52M3-2
Chr03	5472450	15327703	1	9855254	B53M3-3; M3-4; B54M3-5; B54; M3-6; M3-7; B55M3-8; B56M3-9; M3-10; B57M3-11; M3-12; M3-13; B58M3-14; B58; M3-15; M3-16; M3-17; M3-18; M3-19; M3-20; B59M3-21; M3-22; B60M3-23; M3-24; M3-25; B61M3-26
Chr03	16117427	21438411	0	5320985	M3-27; B62M3-28; B62; M3-29; B63M3-30; M3-31; B64M3-32; M3-33; B65M3-34; B66M3-35; B67M3-36; B68M3-37; M3-38; M3-39; B69M3-40; B70M3-41; B70; B71M3-42; B72M3-43
Chr04	973853	2044178	0	1070326	B73M4-1; B74M4-2; B74; M4-3; B75M4-4
Chr04	2118574	2118574	1	1	M4-5
Chr04	2299879	16370027	0	14070149	M4-6; M4-7; M4-8; M4-9; M4-10; M4-11; M4-12; M4-13; M4-14; B76; B76M4-15; M4-16; M4-17; M4-18
Chr04	16525284	16525284	1	1	M4-19
Chr04	16700782	20594153	0	3893372	M4-20; M4-21; M4-22; M4-23; M4-24; B77M4-25; B78M4-26; B79M4-27; M4-28; M4-29; M4-30; B80; B80M4-31
Chr04	20595613	23226576	1	2630964	B80; M4-32; M4-33; B81; B81M4-34; B82M4-35; M4-36; B83M4-37; M4-38; B84M4-39
Chr05	1753425	8577679	0	6824255	B85M5-1; M5-2; B86; B86M5-3; M5-4; B87M5-5; M5-6; B88M5-7; B89; B89M5-8; B90M5-9; M5-10; B91M5-11; B92; B92M5-12; M5-13; B93; B93M5-14; B94; B94M5-15; M5-16; B95M5-17; M5-18; M5-19; M5-20; B96M5-21; M5-22
Chr05	9449342	24504331	1	15054990	M5-23; M5-24; M5-25; M5-26; M5-27; M5-28; B97M5-29; B98M5-30; M5-31; B99M5-32; M5-33; M5-34; B100M5-35; B101M5-37; B102M5-38; B103M5-39; B104M5-40; M5-41; M5-42; M5-43; M5-44; B105M5-45; M5-46; M5-47; B106M5-48; M5-49; M5-50; M5-51
Chr06	1152562	21271840	0	20119279	B107M6-2; M6-3; M6-4; B108M6-5; B109M6-6; M6-7; M6-8; M6-9; B110M6-10; M6-11; B111M6-12; B112M6-13; M6-14; B113M6-15; M6-16; M6-17; M6-18; B114M6-19; M6-20; M6-21; M6-22; M6-23; B115; B115; B116M6-25; B117M6-26; M6-27; B118M6-28; B119M6-30; M6-31; M6-32; M6-33; B120M6-34; B121; B121M6-35; B122M6-36; B122; B123M6-37; B124M6-38; M6-39; M6-40; B125M6-41; B125; M6-42; M6-43
Chr06	22170034	27397273	1	5227240	M6-44; B126M6-45; B127; B127M6-46; B128M6-47; M6-48; B129M6-49; B129; M6-50; M6-51; M6-52; B130M6-53; B131M6-54; M6-55; M6-56; B132M6-57
Chr07	827887	11781990	1	10954104	B133M7-2; B134; B134M7-3; M7-4; M7-5; M7-6; M7-7; M7-8; M7-9; M7-10; M7-11; B135M7-12; M7-13; M7-14; M7-15; B136M7-16; B137M7-17; B138M7-18; B139M7-19; M7-21
Chr07	12548654	15434135	0	2885482	B140M7-22; M7-23; B141; B141M7-24; B142M7-25; M7-27; B143M7-28; B144; B144M7-29
Chr08	1087123	3614478	1	2527356	B145M8-1; B145; M8-2; M8-3; B146M8-4; M8-5; M8-6; B147M8-7; M8-8; B148M8-9
Chr08	4372986	13005757	0	8632772	M8-10; B149M8-11; B149; M8-12; M8-13; M8-14; B150; B150M8-15; B151M8-16; B152M8-17; B153M8-18; M8-19; M8-20; B154; B154M8-21; M8-22; B155M8-23; B156M8-24; B157M8-25; B158; B158M8-26; B159M8-27; M8-28; B160M8-29; B161M8-30; M8-31; M8-32; B162M8-33; B163M8-34; M8-35; B164M8-36; B165M8-37
Chr08	13375183	17824416	1	4449234	M8-38; B166M8-39; M8-40; M8-41; M8-42; M8-43; M8-44
Chr09	1314184	8112855	1	6798672	B167M9-1; M9-2; B168; M9-4; B169M9-5; B170M9-6; M9-7; B171; M9-9; M9-10; M9-11; M9-12; M9-13; B172M9-14; M9-15; M9-16; M9-17; B173M9-18; B174M9-19; B175; B175M9-20; M9-21
Chr09	8734792	12722126	0	3987335	M9-22; B176M9-23; B177M9-24; M9-25; M9-26; B178; B178; M9-28; B179M9-29; B180M9-30; M9-31; B181M9-32; M9-33; M9-34
Chr10	428729	9975796	0	9547068	M10-2; B182M10-3; M10-4; B183M10-5; B183; M10-6; B184M10-7; B184; B185M10-8; B186M10-9; M10-10; M10-11; M10-12; B187M10-13; B188M10-14; M10-15
Chr10	10668374	12178267	1	1509894	M10-16; B189M10-17; M10-18; B190M10-19; M10-20; B191M10-21; B191; M10-22
Chr10	12592301	22474364	0	9882064	M10-23; M10-24; B192M10-25; B193M10-26; B194M10-27; M10-28; M10-29; B195M10-30; M10-31; B196M10-32; B197M10-33; M10-34; M10-35; M10-36; B198M10-37; M10-38; M10-39; M10-40; B199M10-41; B200M10-42; B201M10-43; M10-44; M10-45; B202M10-46; B203M10-47; M10-48; B204M10-49; M10-50; M10-51; B205; B205M10-52; B206M10-53; M10-54
Chr11	1976623	17206515	0	15229893	M11-2; M11-4; B208M11-5; B209M11-6; B210M11-7; M11-8; B211M11-9; M11-10; M11-11; B212M11-12; B213M11-13; B214; B214M11-14; M11-15; B215M11-16; M11-17
Chr12	4163409	14786050	1	10622642	B216M12-2; M12-3; B217M12-4; B218M12-5; M12-6; M12-8; B219M12-9; B220M12-10; M12-11; B221; B221M12-12; B222M12-13; M12-14; M12-15; M12-16; M12-17; M12-18; M12-19; M12-20; B223M12-21; B224M12-22; B225M12-23; M12-24; B226M12-25; B226; B227M12-26
Chr13	620128	15570834	0	14950707	M13-2; B228M13-3; B229M13-4; M13-5; B230M13-6; B231M13-7; B232M13-8; M13-9; M13-10; B233M13-11; B233; B234M13-12; M13-13; B235M13-14; M13-15; B236M13-16; M13-17; M13-18; B237M13-19; M13-20; M13-21; M13-22; B238M13-23; M13-24; B239M13-25; M13-26; B240M13-27; B241M13-28; M13-29; M13-30; B242M13-31; B243M13-32; M13-33; M13-34; M13-35; M13-36; M13-37
Chr14	736437	13447076	0	12710640	B244M14-1; M14-2; B245M14-3; B246M14-4; B247M14-5; M14-6; M14-7; B248; B248M14-8; B249M14-9; M14-10; M14-11; B250; B250M14-12; M14-13; M14-14; M14-15; B251M14-16; M14-17; B252M14-18; B253M14-19; B254M14-20; B255; B255M14-21; B256M14-22; B257M14-23; M14-24; M14-25; M14-26; B258; M14-28
Chr15	1234639	2401046	1	1166408	B259M15-1; M15-2; M15-3; M15-4; B260M15-5
Chr15	3239543	12145788	0	8906246	M15-6; M15-7; B261M15-8; B262M15-9; M15-10; M15-11; M15-12; M15-13; M15-14; M15-15; B263M15-16; B264M15-17; M15-18; M15-19; B265M15-20
Chr15	12146091	14058207	1	1912117	B265; B266M15-21; B267M15-22; B267; B268M15-24
Chr15	14058229	14903065	0	844837	B268; B269M15-25; B270M15-26; B271M15-27
Chr16	1328726	10363876	1	9035151	B272M16-1; B273M16-2; B274; B275; B275M16-4; M16-5; M16-6; M16-7; B276M16-8
Chr16	14364986	14365688	0	703	B277M16-9
Chr17	1190155	1343872	1	153718	M17-2; M17-3
Chr17	2861569	11758689	0	8897121	B278M17-4; B279M17-5; M17-6; B280M17-7; B281M17-8; B282M17-9; M17-10; M17-11; M17-12; B283M17-13; M17-14; B284M17-15; B284; M17-16
Chr17	11775398	11842324	1	66927	M17-17; B285
Chr17	11843350	15937818	0	4094469	B285M17-18; M17-19; M17-20; M17-21; M17-22; M17-23; B286M17-24; B286; B287M17-25; B288M17-26; M17-27; M17-28; M17-29; B289M17-30; B290M17-31
Chr18	392568	16033416	0	15640849	B291M18-1; B292M18-2; M18-3; B293M18-4; M18-5; B294M18-6; B295M18-7; B296M18-8; B297M18-9; B298M18-10; M18-11; M18-12; M18-13; B299M18-14; B300M18-15; M18-16; M18-17; B301; M18-19; B302M18-20; B302; B303M18-21; B304M18-22; B305M18-23; B306M18-24; M18-25
Chr18	16561200	16574982	1	13783	B307M18-26
Chr19	2293382	15896157	0	13602776	B308M19-1; B308; M19-2; M19-3; M19-4; M19-5; M19-6; B309M19-7; B310M19-8; M19-9; M19-10; B311M19-11; B312M19-12; M19-13; B313; B313M19-15; B314M19-16; M19-17; M19-18; M19-19

[truncated: 2 more sheets: S7, S8]
